# Supplementary material for: Identification of Ligand-Receptor Pairs Associated With Tumour Characteristics in Clear Cell Renal Cell Carcinoma
Source: Front Immunol. 2022 Jun 6;13:874056. doi: 10.3389/fimmu.2022.874056 (PMC9207243; doi:10.3389/fimmu.2022.874056)
Supplement: Supplementary file 4 [file DataSheet_1.zip]

Archive with 7 entries (7 files):
- txt files mentioned in the manuscript/all.LR.genes.diff.kruskal.res.txt
- txt files mentioned in the manuscript/cell_cluster.txt
- txt files mentioned in the manuscript/gse159115.raw_cellCount.txt
- txt files mentioned in the manuscript/icgc.subtype.txt
- txt files mentioned in the manuscript/tcga.LR.cor.res.txt
- txt files mentioned in the manuscript/tcga.LR.HR.res.txt
- txt files mentioned in the manuscript/tcga.subtype.txt
