# Supplementary material for: Identification of Ligand-Receptor Pairs Associated With Tumour Characteristics in Clear Cell Renal Cell Carcinoma
Source: Front Immunol. 2022 Jun 6;13:874056. doi: 10.3389/fimmu.2022.874056 (PMC9207243; doi:10.3389/fimmu.2022.874056)
Supplement: Supplementary file 4 [file DataSheet_1.zip › txt files mentioned in the manuscript/all.LR.genes.diff.kruskal.res.txt]

Tag	geneSymbol	p.val	fdr	dataSet
ANGPT2_TEK	ANGPT2_TEK	2.11897339537819e-77	7.62830422336149e-76	TCGA
APLNR_APLN	APLNR_APLN	4.02479301328904e-70	1.08669411358804e-68	TCGA
AXL_IL15RA	AXL_IL15RA	1.77518100197758e-19	2.30773530257085e-18	TCGA
CD46_JAG1	CD46_JAG1	5.77213457521139e-73	1.61619768105919e-71	TCGA
CD80_CD274	CD80_CD274	6.29504936000861e-06	1.25900987200172e-05	TCGA
CSF1_SIRPA	CSF1_SIRPA	7.07371532824599e-14	6.36634379542139e-13	TCGA
CSF1R_CSF1	CSF1R_CSF1	5.98582039084626e-15	5.98582039084626e-14	TCGA
CTLA4_CD86	CTLA4_CD86	2.49022353001321e-06	7.47067059003964e-06	TCGA
CX3CR1_CX3CL1	CX3CR1_CX3CL1	6.006490349522e-36	9.6103845592352e-35	TCGA
DLL1_NOTCH4	DLL1_NOTCH4	8.41115052867064e-70	2.18689913745437e-68	TCGA
DLL4_NOTCH3	DLL4_NOTCH3	6.09604692558915e-82	2.56033970874744e-80	TCGA
EFNB2_EPHA4	EFNB2_EPHA4	2.22062173672178e-74	6.66186521016533e-73	TCGA
EFNB2_EPHB4	EFNB2_EPHB4	2.37990884203514e-78	8.80566271553001e-77	TCGA
EGFR_COPA	EGFR_COPA	1.94936073579302e-33	2.92404110368954e-32	TCGA
EGFR_TGFA	EGFR_TGFA	2.12050072526423e-33	2.96870101536993e-32	TCGA
EPHA4_EFNB1	EPHA4_EFNB1	2.27911586992962e-60	4.78614332685221e-59	TCGA
EPHA4_EFNB3	EPHA4_EFNB3	6.46811670183057e-65	1.55234800843934e-63	TCGA
EPHB6_EFNB2	EPHB6_EFNB2	1.94296855969362e-76	6.70885111032604e-75	TCGA
ERBB3_NRG1	ERBB3_NRG1	1.51858170514516e-11	1.06300719360161e-10	TCGA
FGFR3_EPHA4	FGFR3_EPHA4	8.39261635707311e-45	1.51067094427316e-43	TCGA
HGF_CD44	HGF_CD44	1.11440514112517e-13	8.91524112900139e-13	TCGA
IL15_IL15RA	IL15_IL15RA	2.04271807931514e-11	1.22563084758908e-10	TCGA
JAG1_NOTCH3	JAG1_NOTCH3	1.51648514410665e-83	6.52088611965858e-82	TCGA
JAG1_NOTCH4	JAG1_NOTCH4	1.54027313909523e-87	7.08525643983805e-86	TCGA
KDR_VEGFC	KDR_VEGFC	3.22701738573139e-76	1.06491573729136e-74	TCGA
KIT_KITLG	KIT_KITLG	5.46509619656196e-39	9.29066353415533e-38	TCGA
LGALS9_LRP1	LGALS9_LRP1	3.55826682525631e-16	3.91409350778194e-15	TCGA
LGALS9_MRC2	LGALS9_MRC2	1.13464730327714e-10	5.67323651638572e-10	TCGA
NGF_NGFR	NGF_NGFR	1.62607015400533e-54	3.25214030801065e-53	TCGA
NGFR_NTF3	NGFR_NTF3	2.96404337069287e-48	5.63168240431646e-47	TCGA
NOTCH1_DLL4	NOTCH1_DLL4	2.50480846226601e-81	1.02697146952906e-79	TCGA
NOTCH1_JAG1	NOTCH1_JAG1	2.4554877147979e-87	1.10496947165906e-85	TCGA
NOTCH1_JAG2	NOTCH1_JAG2	3.9002388596365e-79	1.48209076666187e-77	TCGA
NOTCH3_JAG2	NOTCH3_JAG2	3.77738361796484e-80	1.47317961100629e-78	TCGA
NOTCH4_DLL4	NOTCH4_DLL4	7.60102228962602e-76	2.43232713268033e-74	TCGA
NOTCH4_JAG2	NOTCH4_JAG2	1.9168146029503e-76	6.70885111032604e-75	TCGA
PDGFB_PDGFRB	PDGFB_PDGFRB	4.73534357353841e-81	1.89413742941536e-79	TCGA
PDGFRB_PDGFD	PDGFRB_PDGFD	5.54877796267012e-85	2.44146230357485e-83	TCGA
PLXNC1_SEMA7A	PLXNC1_SEMA7A	1.14837061713447e-10	5.67323651638572e-10	TCGA
SCGB3A1_NOTCH3	SCGB3A1_NOTCH3	1.25781797533374e-63	2.76719954573423e-62	TCGA
TEK_ANGPT1	TEK_ANGPT1	1.06957777243545e-64	2.46002887660153e-63	TCGA
TEK_ANGPT4	TEK_ANGPT4	2.45444196042265e-73	7.11788168522569e-72	TCGA
TNFRSF1A_GRN	TNFRSF1A_GRN	1.23236966692099e-16	1.47884360030519e-15	TCGA
VEGFA_FLT1	VEGFA_FLT1	8.7505279803206e-69	2.18763199508015e-67	TCGA
VEGFA_KDR	VEGFA_KDR	1.38637633049958e-75	4.29776662454869e-74	TCGA
WNT5A_ROR2	WNT5A_ROR2	0.341880050179836	0.341880050179836	TCGA
ANGPT2_TEK1	ANGPT2_TEK	2.14578492744671e-13	6.43735478234012e-12	ICGC
APLNR_APLN1	APLNR_APLN	2.80007775455291e-10	5.88016328456111e-09	ICGC
AXL_IL15RA1	AXL_IL15RA	2.04593718888433e-09	3.47809322110335e-08	ICGC
CD46_JAG11	CD46_JAG1	6.53910008785496e-12	1.76555702372084e-10	ICGC
CD80_CD2741	CD80_CD274	0.0149081570854191	0.0447244712562572	ICGC
CSF1_SIRPA1	CSF1_SIRPA	4.46754351078478e-08	7.14806961725566e-07	ICGC
CSF1R_CSF11	CSF1R_CSF1	8.85957859127465e-07	1.24034100277845e-05	ICGC
CTLA4_CD861	CTLA4_CD86	0.494487783978214	0.528482396554849	ICGC
CX3CR1_CX3CL11	CX3CR1_CX3CL1	1.07264274463161e-06	1.39443556802109e-05	ICGC
DLL1_NOTCH41	DLL1_NOTCH4	4.35182631458124e-15	1.7407305258325e-13	ICGC
DLL4_NOTCH31	DLL4_NOTCH3	7.58650487928173e-15	2.88287185412706e-13	ICGC
EFNB2_EPHA41	EFNB2_EPHA4	9.44626605034782e-14	3.3029159142181e-12	ICGC
EFNB2_EPHB41	EFNB2_EPHB4	3.19862025825596e-15	1.31143430588494e-13	ICGC
EGFR_COPA1	EGFR_COPA	0.00030023951119121	0.00210167657833847	ICGC
EGFR_TGFA1	EGFR_TGFA	0.000837335475901851	0.00502401285541111	ICGC
EPHA4_EFNB11	EPHA4_EFNB1	9.43690261205171e-14	3.3029159142181e-12	ICGC
EPHA4_EFNB31	EPHA4_EFNB3	3.98643789102836e-13	1.11620260948794e-11	ICGC
EPHB6_EFNB21	EPHB6_EFNB2	9.60314121835384e-14	3.3029159142181e-12	ICGC
ERBB3_NRG11	ERBB3_NRG1	0.00190019009532092	0.0095009504766046	ICGC
FGFR3_EPHA41	FGFR3_EPHA4	1.19271358772284e-09	2.14688445790111e-08	ICGC
HGF_CD441	HGF_CD44	8.92648955039049e-05	0.000892648955039049	ICGC
IL15_IL15RA1	IL15_IL15RA	5.90275747230886e-06	7.08330896677064e-05	ICGC
JAG1_NOTCH31	JAG1_NOTCH3	2.254497272043e-15	9.46888854258061e-14	ICGC
JAG1_NOTCH41	JAG1_NOTCH4	1.3330254849133e-16	5.99861468210983e-15	ICGC
KDR_VEGFC1	KDR_VEGFC	1.20526913278672e-13	3.85686122491751e-12	ICGC
KIT_KITLG1	KIT_KITLG	5.64502752994166e-08	8.46754129491249e-07	ICGC
LGALS9_LRP11	LGALS9_LRP1	1.60635820148026e-05	0.000176699402162829	ICGC
LGALS9_MRC21	LGALS9_MRC2	0.000146977827122081	0.00129027951886399	ICGC
NGF_NGFR1	NGF_NGFR	4.36406239260669e-10	8.72812478521339e-09	ICGC
NGFR_NTF31	NGFR_NTF3	5.9912137181865e-11	1.31806701800103e-09	ICGC
NOTCH1_DLL41	NOTCH1_DLL4	4.98222061000067e-16	2.14235486230029e-14	ICGC
NOTCH1_JAG11	NOTCH1_JAG1	1.01264495169472e-16	4.65816677779572e-15	ICGC
NOTCH1_JAG21	NOTCH1_JAG2	5.88677010192165e-14	2.11923723669179e-12	ICGC
NOTCH3_JAG21	NOTCH3_JAG2	8.8047691720159e-12	2.17698988884259e-10	ICGC
NOTCH4_DLL41	NOTCH4_DLL4	1.32960384667556e-14	4.91953423269956e-13	ICGC
NOTCH4_JAG21	NOTCH4_JAG2	2.67984146102004e-13	7.77154023695811e-12	ICGC
PDGFB_PDGFRB1	PDGFB_PDGFRB	6.19732953478658e-15	2.41695851856677e-13	ICGC
PDGFRB_PDGFD1	PDGFRB_PDGFD	1.87096291184732e-16	8.23223681212821e-15	ICGC
PLXNC1_SEMA7A1	PLXNC1_SEMA7A	0.00371733962435073	0.0148693584974029	ICGC
SCGB3A1_NOTCH31	SCGB3A1_NOTCH3	5.97972659260297e-10	1.13614805259456e-08	ICGC
TEK_ANGPT11	TEK_ANGPT1	1.43377877249681e-11	3.29769117674267e-10	ICGC
TEK_ANGPT41	TEK_ANGPT4	1.89812652983794e-13	5.88419224249761e-12	ICGC
TNFRSF1A_GRN1	TNFRSF1A_GRN	0.000143364390984888	0.00129027951886399	ICGC
VEGFA_FLT11	VEGFA_FLT1	8.70795955537036e-12	2.17698988884259e-10	ICGC
VEGFA_KDR1	VEGFA_KDR	6.84206857628692e-12	1.7789378298346e-10	ICGC
WNT5A_ROR21	WNT5A_ROR2	0.264241198277425	0.528482396554849	ICGC
