# Supplementary material for: Identification of Ligand-Receptor Pairs Associated With Tumour Characteristics in Clear Cell Renal Cell Carcinoma
Source: Front Immunol. 2022 Jun 6;13:874056. doi: 10.3389/fimmu.2022.874056 (PMC9207243; doi:10.3389/fimmu.2022.874056)
Supplement: Supplementary file 4 [file DataSheet_1.zip › txt files mentioned in the manuscript/cell_cluster.txt]

cluster_ID	cell.count
0	8819
1	3382
2	2584
3	2169
4	1176
5	573
6	534
7	502
8	498
9	248
10	122
11	87
12	85
13	72
