# Supplementary material for: Identification of Ligand-Receptor Pairs Associated With Tumour Characteristics in Clear Cell Renal Cell Carcinoma
Source: Front Immunol. 2022 Jun 6;13:874056. doi: 10.3389/fimmu.2022.874056 (PMC9207243; doi:10.3389/fimmu.2022.874056)
Supplement: Supplementary file 4 [file DataSheet_1.zip › txt files mentioned in the manuscript/gse159115.raw_cellCount.txt]

Tag	dat
SCS_2005	1704
SCS_2006	1660
SS_2007	3674
SS_2017	2872
SS_2022	1953
SS_2023	6453
SS_2026	3635
