# Supplementary material for: Identification of Ligand-Receptor Pairs Associated With Tumour Characteristics in Clear Cell Renal Cell Carcinoma
Source: Front Immunol. 2022 Jun 6;13:874056. doi: 10.3389/fimmu.2022.874056 (PMC9207243; doi:10.3389/fimmu.2022.874056)
Supplement: Supplementary file 4 [file DataSheet_1.zip › txt files mentioned in the manuscript/icgc.subtype.txt]

Tag	Cluster
SA507123	C3
SA507131	C2
SA507135	C2
SA507143	C1
SA507144	C2
SA507153	C2
SA507155	C3
SA507162	C1
SA507167	C3
SA507174	C2
SA507176	C1
SA507183	C3
SA507186	C3
SA507192	C2
SA507194	C1
SA507198	C1
SA507202	C2
SA507204	C3
SA507205	C2
SA507211	C3
SA507216	C3
SA507217	C2
SA507228	C2
SA507232	C3
SA507237	C3
SA507249	C1
SA507253	C1
SA507261	C3
SA507262	C1
SA507271	C3
SA507272	C2
SA507278	C2
SA507285	C2
SA507290	C1
SA507294	C2
SA507305	C2
SA507315	C1
SA507317	C1
SA507324	C3
SA507339	C1
SA507341	C1
SA507351	C1
SA507361	C2
SA507372	C1
SA507376	C2
SA507384	C1
SA507388	C1
SA507396	C3
SA507403	C3
SA507408	C1
SA507415	C3
SA507424	C3
SA507439	C3
SA507446	C2
SA507455	C2
SA507457	C1
SA507466	C2
SA507467	C3
SA507478	C1
SA507482	C2
SA507487	C1
SA507492	C1
SA507494	C3
SA507504	C1
SA507506	C1
SA507513	C3
SA507518	C3
SA507519	C2
SA507522	C3
SA507525	C2
SA507530	C3
SA507531	C1
SA507537	C1
SA507539	C3
SA507540	C3
SA507543	C2
SA507546	C2
SA507549	C2
SA507552	C3
SA507557	C1
SA507558	C3
SA507561	C2
SA507564	C3
SA507566	C2
SA507567	C3
SA507570	C2
SA507573	C3
SA507575	C2
SA507576	C2
SA507582	C2
SA507587	C1
