# Supplementary material for: Identification of Ligand-Receptor Pairs Associated With Tumour Characteristics in Clear Cell Renal Cell Carcinoma
Source: Front Immunol. 2022 Jun 6;13:874056. doi: 10.3389/fimmu.2022.874056 (PMC9207243; doi:10.3389/fimmu.2022.874056)
Supplement: Supplementary file 4 [file DataSheet_1.zip › txt files mentioned in the manuscript/tcga.LR.cor.res.txt]

Tag	LR	ligand	receptor	rho	p.value
CXCL10_DPP4	CXCL10_DPP4	CXCL10	DPP4	0.20328458615785	2.59724011506557e-06
EFNB2_EPHA4	EFNB2_EPHA4	EFNB2	EPHA4	0.704121301742998	6.00489804067287e-80
FGFR4_EPHA4	FGFR4_EPHA4	FGFR4	EPHA4	0.233162410237095	6.31937824586142e-08
WNT2B_FZD4	WNT2B_FZD4	WNT2B	FZD4	0.223828002143022	2.1351686304273e-07
DLL1_NOTCH4	DLL1_NOTCH4	DLL1	NOTCH4	0.736511797351307	5.11904649212929e-91
CD70_TNFRSF17	CD70_TNFRSF17	CD70	TNFRSF17	0.160323572028152	0.000222380877991805
SCGB3A1_MARCO	SCGB3A1_MARCO	SCGB3A1	MARCO	-0.132407984182737	0.00234294943746675
CCR10_CCL28	CCR10_CCL28	CCR10	CCL28	0.14933085654533	0.000590384858360739
EPHB6_EFNB2	EPHB6_EFNB2	EPHB6	EFNB2	0.487926221713684	8.17636830924667e-33
FGFR2_EPHA4	FGFR2_EPHA4	FGFR2	EPHA4	0.382543211961451	8.9421276736189e-20
EFNB2_EPHB4	EFNB2_EPHB4	EFNB2	EPHB4	0.724989015452237	6.74099380750443e-87
FGFR4_SCGB3A1	FGFR4_SCGB3A1	FGFR4	SCGB3A1	0.129790476620717	0.00286141645487117
CD70_GPRC5B	CD70_GPRC5B	CD70	GPRC5B	-0.288451972695491	1.5442257201306e-11
ANXA1_FPR2	ANXA1_FPR2	ANXA1	FPR2	0.262929192595733	9.12967465727592e-10
APP_FPR2	APP_FPR2	APP	FPR2	0.195337660291895	6.39483608584877e-06
SAA1_FPR2	SAA1_FPR2	SAA1	FPR2	0.100366187094214	0.021323503358542
IL6_HRH1	IL6_HRH1	IL6	HRH1	0.311552505290342	2.64954762485002e-13
NGF_NGFR	NGF_NGFR	NGF	NGFR	0.561438127957592	5.08827422997332e-45
CXCL10_CXCR3	CXCL10_CXCR3	CXCL10	CXCR3	0.689940531609269	1.45630893158118e-75
CCL2_CCR10	CCL2_CCR10	CCL2	CCR10	0.131895563097525	0.00243713556076861
FGF2_FGFR4	FGF2_FGFR4	FGF2	FGFR4	0.139844995134625	0.00130224082206854
TGFB3_TGFBR3	TGFB3_TGFBR3	TGFB3	TGFBR3	0.369644817561508	1.7858874276476e-18
CXCR3_CXCL9	CXCR3_CXCL9	CXCR3	CXCL9	0.784083877475184	1.26089298666385e-110
DPP4_CXCL9	DPP4_CXCL9	DPP4	CXCL9	0.197686155920741	4.91830052734572e-06
EGFR_TGFA	EGFR_TGFA	EGFR	TGFA	0.5631292869601	2.44810896964057e-45
NGFR_NTF3	NGFR_NTF3	NGFR	NTF3	0.476412087854487	3.70666810983669e-31
NTF3_NTRK2	NTF3_NTRK2	NTF3	NTRK2	0.366799999856603	3.39546380821602e-18
DLL1_NOTCH1	DLL1_NOTCH1	DLL1	NOTCH1	0.626060249295057	1.36774623978089e-58
ICOSLG_ICOS	ICOSLG_ICOS	ICOSLG	ICOS	0.0578866484741104	0.184983622077142
TNFRSF13B_CD70	TNFRSF13B_CD70	TNFRSF13B	CD70	0.178196347337483	3.95495058624543e-05
NOTCH1_DLL4	NOTCH1_DLL4	NOTCH1	DLL4	0.762179665036659	5.03267920848156e-101
NOTCH1_JAG2	NOTCH1_JAG2	NOTCH1	JAG2	0.80944957396371	2.97319297230867e-123
CCL2_ACKR1	CCL2_ACKR1	CCL2	ACKR1	0.102996151951413	0.0181349100470444
CCL8_ACKR1	CCL8_ACKR1	CCL8	ACKR1	0.128031753776209	0.00326629706120784
MET_HGF	MET_HGF	MET	HGF	0.315731421245769	1.2211651431608e-13
FGF2_FGFR2	FGF2_FGFR2	FGF2	FGFR2	0.308445044865082	4.6762148292057e-13
KDR_VEGFC	KDR_VEGFC	KDR	VEGFC	0.516894359599819	2.85601142324374e-37
TEK_ANGPT1	TEK_ANGPT1	TEK	ANGPT1	0.647871138461709	6.29738826715016e-64
PVR_CD96	PVR_CD96	PVR	CD96	0.0278722881798016	0.523574298363529
FLT4_VEGFC	FLT4_VEGFC	FLT4	VEGFC	0.548237654670054	1.33377736511431e-42
CMKLR1_RARRES2	CMKLR1_RARRES2	CMKLR1	RARRES2	0.00247662816968697	0.954811533028784
CX3CR1_CX3CL1	CX3CR1_CX3CL1	CX3CR1	CX3CL1	0.41783259444929	1.21767038098413e-23
PVR_TIGIT	PVR_TIGIT	PVR	TIGIT	0.0224792868527417	0.606976585071153
EPOR_KITLG	EPOR_KITLG	EPOR	KITLG	0.145608086080167	0.000809871564313781
PDGFRB_PDGFD	PDGFRB_PDGFD	PDGFRB	PDGFD	0.580156990091318	1.21659503874376e-48
NOTCH4_JAG2	NOTCH4_JAG2	NOTCH4	JAG2	0.890057543650912	6.51979579950319e-181
CXCL8_ACKR1	CXCL8_ACKR1	CXCL8	ACKR1	0.0222778004624563	0.610204066080424
TNF_FLT4	TNF_FLT4	TNF	FLT4	0.112930168933705	0.00953771980972438
TIMP1_FGFR2	TIMP1_FGFR2	TIMP1	FGFR2	-0.11307512677364	0.00944527653490874
FGFR1_FGFR2	FGFR1_FGFR2	FGFR1	FGFR2	0.218954857122723	3.94942618446559e-07
PVR_TNFSF9	PVR_TNFSF9	PVR	TNFSF9	-0.0199547451448628	0.64794953373126
FFAR2_CCL4L2	FFAR2_CCL4L2	FFAR2	CCL4L2	0.049948998044929	0.252808919519572
FFAR2_TNF	FFAR2_TNF	FFAR2	TNF	0.258208246559068	1.85466855556386e-09
HLA-DPB1_TNFSF13B	HLA-DPB1_TNFSF13B	HLA-DPB1	TNFSF13B	0.714868368045148	1.89415839624896e-83
TNFRSF13B_TNFSF13B	TNFRSF13B_TNFSF13B	TNFRSF13B	TNFSF13B	0.362115178326298	9.64738780997262e-18
TNFRSF17_TNFSF13B	TNFRSF17_TNFSF13B	TNFRSF17	TNFSF13B	0.460517875283591	5.68324729039859e-29
APLNR_APLN	APLNR_APLN	APLNR	APLN	0.494476243551083	8.74621694895303e-34
HLA-G_LILRB2	HLA-G_LILRB2	HLA-G	LILRB2	0.279773057591486	6.48393012530717e-11
HLA-G_LILRB1	HLA-G_LILRB1	HLA-G	LILRB1	0.252047928305824	4.57911537804808e-09
CCL4_SLC7A1	CCL4_SLC7A1	CCL4	SLC7A1	-0.024642942204775	0.57280905169799
CSF1_SLC7A1	CSF1_SLC7A1	CSF1	SLC7A1	0.249875178242993	6.26283370141971e-09
CCL3_IDE	CCL3_IDE	CCL3	IDE	0.0928643088327879	0.0332252866136152
TNF_NOTCH1	TNF_NOTCH1	TNF	NOTCH1	0.261769800854674	1.08796639429748e-09
FGF2_FGFR1	FGF2_FGFR1	FGF2	FGFR1	0.277038806522999	1.00856609553854e-10
TNF_ICOS	TNF_ICOS	TNF	ICOS	0.463744208034376	2.09010511532088e-29
CXCR3_CCL20	CXCR3_CCL20	CXCR3	CCL20	0.0997943921869248	0.0220778979225553
EFNA1_EPHA3	EFNA1_EPHA3	EFNA1	EPHA3	0.29760316697076	3.22192532172462e-12
SCGB3A1_NOTCH3	SCGB3A1_NOTCH3	SCGB3A1	NOTCH3	0.448657443908237	2.05298907524516e-27
CCR1_CCL18	CCR1_CCL18	CCR1	CCL18	0.520456581996271	7.5439834844765e-38
FGFR2_XPR1	FGFR2_XPR1	FGFR2	XPR1	0.406870419191665	2.16924615088436e-22
FGFR2_CD83	FGFR2_CD83	FGFR2	CD83	0.176215087755875	4.83080837786576e-05
PECAM1_CD38	PECAM1_CD38	PECAM1	CD38	0.135603178751484	0.00182684786063818
AGT_AGTR1	AGT_AGTR1	AGT	AGTR1	0.135141470417067	0.0018943449372252
EPHA4_EFNB1	EPHA4_EFNB1	EPHA4	EFNB1	0.425920573561492	1.3574588637265e-24
ANXA1_FPR1	ANXA1_FPR1	ANXA1	FPR1	0.385998702599531	3.91832237437964e-20
ANXA1_FPR3	ANXA1_FPR3	ANXA1	FPR3	0.406392932293799	2.45327558186038e-22
FLT4_PDGFC	FLT4_PDGFC	FLT4	PDGFC	0.251242226358822	5.14467358743633e-09
EFNA1_EPHA4	EFNA1_EPHA4	EFNA1	EPHA4	0.20227971096667	2.91648469006591e-06
EPHB4_EFNB1	EPHB4_EFNB1	EPHB4	EFNB1	0.60357366460798	1.62846380818336e-53
CXCL12_CXCR3	CXCL12_CXCR3	CXCL12	CXCR3	0.230323544544571	9.20198498554543e-08
CCR1_CCL14	CCR1_CCL14	CCR1	CCL14	-0.0781689050751992	0.0732521971244906
CD28_CD86	CD28_CD86	CD28	CD86	0.714379375042955	2.7557018926293e-83
CTLA4_CD86	CTLA4_CD86	CTLA4	CD86	0.613295051794207	1.16827207857219e-55
EPHB6_EFNB1	EPHB6_EFNB1	EPHB6	EFNB1	0.509667366488391	4.05452129398312e-36
ANGPT2_TEK	ANGPT2_TEK	ANGPT2	TEK	0.499283935307386	1.64371237612647e-34
TNFSF9_TNFRSF9	TNFSF9_TNFRSF9	TNFSF9	TNFRSF9	0.403619035853733	4.99440054152273e-22
CXCR6_CXCL16	CXCR6_CXCL16	CXCR6	CXCL16	0.537268506664989	1.13372296504012e-40
CCR1_CCL8	CCR1_CCL8	CCR1	CCL8	0.486485026566965	1.32846653735369e-32
NRP2_SEMA3F	NRP2_SEMA3F	NRP2	SEMA3F	0.32952957951921	8.66918544458346e-15
NRP2_VEGFA	NRP2_VEGFA	NRP2	VEGFA	0.260313836008388	1.35436085126692e-09
IL15_IL15RA	IL15_IL15RA	IL15	IL15RA	0.404925878442225	3.57595164415341e-22
LRP6_CKLF	LRP6_CKLF	LRP6	CKLF	0.125924444536134	0.00381958077790642
SPP1_PTGER4	SPP1_PTGER4	SPP1	PTGER4	0.172329060913526	7.10715851644568e-05
TGFB1_TGFBR3	TGFB1_TGFBR3	TGFB1	TGFBR3	0.247299422361834	9.04353539691246e-09
CXADR_FAM3C	CXADR_FAM3C	CXADR	FAM3C	0.309990841721725	3.52798378273972e-13
PDCD1_FAM3C	PDCD1_FAM3C	PDCD1	FAM3C	-0.0956651107006497	0.0282452124257024
EGFR_MIF	EGFR_MIF	EGFR	MIF	-0.230058803950954	9.52783843162997e-08
TNFSF12_TNFRSF25	TNFSF12_TNFRSF25	TNFSF12	TNFRSF25	0.323894636250958	2.59565837281912e-14
ICAM1_ITGAL	ICAM1_ITGAL	ICAM1	ITGAL	0.538851869539603	6.03069242210893e-41
FCGR2A_CXCL9	FCGR2A_CXCL9	FCGR2A	CXCL9	0.550984626656493	4.2722258120173e-43
KLRB1_CLEC2D	KLRB1_CLEC2D	KLRB1	CLEC2D	0.3403345615442	9.92548229955787e-16
CXCL2_DPP4	CXCL2_DPP4	CXCL2	DPP4	0.00564037190369156	0.897315351116668
NOTCH4_DLL4	NOTCH4_DLL4	NOTCH4	DLL4	0.91636606244238	1.79236647771662e-210
DLL1_NOTCH3	DLL1_NOTCH3	DLL1	NOTCH3	0.58507106215337	1.24500574852829e-49
NOTCH1_JAG1	NOTCH1_JAG1	NOTCH1	JAG1	0.793069882129389	6.76941800971615e-115
DLL4_NOTCH3	DLL4_NOTCH3	DLL4	NOTCH3	0.763435291978444	1.51283141060948e-101
DPP4_CXCL12	DPP4_CXCL12	DPP4	CXCL12	0.326595161713166	1.53898103040758e-14
CCL5_ACKR1	CCL5_ACKR1	CCL5	ACKR1	0.272183712266698	2.18370807354684e-10
NOTCH3_JAG2	NOTCH3_JAG2	NOTCH3	JAG2	0.778707062819086	3.62258225405137e-108
CXCL1_ACKR1	CXCL1_ACKR1	CXCL1	ACKR1	0.0723675886645459	0.0973267437754119
LGALS9_MRC2	LGALS9_MRC2	LGALS9	MRC2	0.587522948242739	3.93439908747343e-50
CD44_FGFR2	CD44_FGFR2	CD44	FGFR2	-0.0225140505791368	0.606420497210112
PTPRC_CD22	PTPRC_CD22	PTPRC	CD22	0.281987973016174	4.51709126998858e-11
CSF1R_CSF1	CSF1R_CSF1	CSF1R	CSF1	0.684045484897198	8.17306176365982e-74
C5AR1_RPS19	C5AR1_RPS19	C5AR1	RPS19	0.0180179884257768	0.680128823327628
CCL3_CCR1	CCL3_CCR1	CCL3	CCR1	0.52989147391185	2.05486602246999e-39
SELE_SELPLG	SELE_SELPLG	SELE	SELPLG	0.20823361566365	1.45501030757963e-06
CCL5_CCR1	CCL5_CCR1	CCL5	CCR1	0.472246572405754	1.4220366574802e-30
FGFR1_KL	FGFR1_KL	FGFR1	KL	0.129324760715195	0.00296392804590743
FFAR2_FAM3C	FFAR2_FAM3C	FFAR2	FAM3C	0.00265539660905646	0.951553595897512
LAIR1_LILRB4	LAIR1_LILRB4	LAIR1	LILRB4	0.903148759129098	1.47074716267197e-194
PDGFB_PDGFRB	PDGFB_PDGFRB	PDGFB	PDGFRB	0.787663275931643	2.65864718619012e-112
GDF11_ANTXR1	GDF11_ANTXR1	GDF11	ANTXR1	0.660724539084613	2.7778015797835e-67
SEMA4A_PLXND1	SEMA4A_PLXND1	SEMA4A	PLXND1	0.230459371035691	9.03900663659386e-08
DLL1_NOTCH2	DLL1_NOTCH2	DLL1	NOTCH2	0.199290777955075	4.10326883734407e-06
AXL_IL15RA	AXL_IL15RA	AXL	IL15RA	0.472276295098588	1.40855100814119e-30
IGF1_IGF1R	IGF1_IGF1R	IGF1	IGF1R	0.00476676897245549	0.913151012962346
TNF_SEMA4C	TNF_SEMA4C	TNF	SEMA4C	0.283113287252931	3.75463772257387e-11
TNF_RIPK1	TNF_RIPK1	TNF	RIPK1	0.260902897765829	1.23971186601965e-09
TNFSF10_RIPK1	TNFSF10_RIPK1	TNFSF10	RIPK1	0.563131936050177	2.4452968637053e-45
HLA-F_LILRB1	HLA-F_LILRB1	HLA-F	LILRB1	0.475487505502322	5.0036426843829e-31
TNF_PTPRS	TNF_PTPRS	TNF	PTPRS	0.201882419478984	3.05278294111751e-06
CD1D_LILRB2	CD1D_LILRB2	CD1D	LILRB2	0.538139609196385	8.01431101813691e-41
PTN_PTPRS	PTN_PTPRS	PTN	PTPRS	0.176134207768006	4.87019592170512e-05
FLT1_VEGFB	FLT1_VEGFB	FLT1	VEGFB	-0.0699141910130111	0.109242789595609
C3_C3AR1	C3_C3AR1	C3	C3AR1	0.521801000204035	4.54583094143289e-38
FLT1_PGF	FLT1_PGF	FLT1	PGF	0.393938843886579	5.66785382678712e-21
CCR6_CCL20	CCR6_CCL20	CCR6	CCL20	0.152473149331848	0.000449552085956884
EFNA1_EPHA2	EFNA1_EPHA2	EFNA1	EPHA2	0.270918810849438	2.66387561050379e-10
MIF_TNFRSF10D	MIF_TNFRSF10D	MIF	TNFRSF10D	-0.015168674905921	0.728530326858552
CSF1_SIRPA	CSF1_SIRPA	CSF1	SIRPA	0.474995452689241	5.86773002772338e-31
VEGFA_KDR	VEGFA_KDR	VEGFA	KDR	0.634487038995817	1.33322815603177e-60
CD72_SEMA4D	CD72_SEMA4D	CD72	SEMA4D	0.342425935529583	6.46047707023646e-16
TNFRSF13C_TNFSF13B	TNFRSF13C_TNFSF13B	TNFRSF13C	TNFSF13B	0.26298578339199	9.05166342691193e-10
PLXNB2_SEMA4D	PLXNB2_SEMA4D	PLXNB2	SEMA4D	0.502533529032817	5.23051314662299e-35
CD99_PILRA	CD99_PILRA	CD99	PILRA	0.361410396368546	1.12717618116431e-17
NOTCH2_DLL4	NOTCH2_DLL4	NOTCH2	DLL4	0.290103962505182	1.16855485366147e-11
NOTCH2_JAG2	NOTCH2_JAG2	NOTCH2	JAG2	0.329573082281208	8.59533482003098e-15
HLA-DPA1_TNFSF9	HLA-DPA1_TNFSF9	HLA-DPA1	TNFSF9	0.37669154985942	3.53683640197012e-19
HGF_CD44	HGF_CD44	HGF	CD44	0.514606320882887	6.66079801796186e-37
NRP1_VEGFB	NRP1_VEGFB	NRP1	VEGFB	-0.0683018767745365	0.11768067344421
TNFSF12_TNFRSF12A	TNFSF12_TNFRSF12A	TNFSF12	TNFRSF12A	0.193160115574858	8.13448158905092e-06
CD44_SELE	CD44_SELE	CD44	SELE	0.16335788600079	0.0001679168146598
FGF2_CD44	FGF2_CD44	FGF2	CD44	0.232911560735466	6.53402133349661e-08
LGALS9_MET	LGALS9_MET	LGALS9	MET	0.106138155354204	0.0148779256494876
ACKR3_CXCL12	ACKR3_CXCL12	ACKR3	CXCL12	0.250386150696632	5.81974946520088e-09
EGFR_GRN	EGFR_GRN	EGFR	GRN	0.291272664206966	9.58355715862161e-12
EGFR_HBEGF	EGFR_HBEGF	EGFR	HBEGF	0.335843832650544	2.46857678729293e-15
EGFR_AREG	EGFR_AREG	EGFR	AREG	0.175712729834602	5.08041108353446e-05
CD27_CD70	CD27_CD70	CD27	CD70	0.526857173080058	6.62838810970005e-39
FPR3_HEBP1	FPR3_HEBP1	FPR3	HEBP1	0.217360723337809	4.81492615757106e-07
EREG_EGFR	EREG_EGFR	EREG	EGFR	-0.023038968320129	0.598051572899991
PLXNB2_PTN	PLXNB2_PTN	PLXNB2	PTN	0.183889664900719	2.19903039453989e-05
CD2_CD58	CD2_CD58	CD2	CD58	0.343287415751074	5.4079964132008e-16
TNFSF10_TNFRSF10D	TNFSF10_TNFRSF10D	TNFSF10	TNFRSF10D	0.257336307368481	2.11081610680576e-09
NRP1_VEGFA	NRP1_VEGFA	NRP1	VEGFA	0.583292610477923	2.85364146095327e-49
TNF_DAG1	TNF_DAG1	TNF	DAG1	0.0771468391204448	0.0771002326426175
PLXNB2_SEMA4C	PLXNB2_SEMA4C	PLXNB2	SEMA4C	0.588355768041061	2.65444620065702e-50
TNFSF14_LTBR	TNFSF14_LTBR	TNFSF14	LTBR	0.254272430226592	3.31308026798764e-09
VEGFA_FLT1	VEGFA_FLT1	VEGFA	FLT1	0.73227553831671	1.77254998598912e-89
TNF_FAS	TNF_FAS	TNF	FAS	0.24111269310326	2.14959426209765e-08
MERTK_GAS6	MERTK_GAS6	MERTK	GAS6	0.331969320250396	5.35408460252615e-15
TNFSF14_TNFRSF14	TNFSF14_TNFRSF14	TNFSF14	TNFRSF14	0.119594782447531	0.0060288817661219
PGRMC2_CCL4L2	PGRMC2_CCL4L2	PGRMC2	CCL4L2	0.0423446564709345	0.332402542857941
JAG1_NOTCH3	JAG1_NOTCH3	JAG1	NOTCH3	0.808963080426097	5.40779475345733e-123
CD74_APP	CD74_APP	CD74	APP	0.0803180751211854	0.065671045719001
TNFRSF1A_GRN	TNFRSF1A_GRN	TNFRSF1A	GRN	0.515423277099464	4.92644501616426e-37
JAG1_NOTCH4	JAG1_NOTCH4	JAG1	NOTCH4	0.787988477332677	1.86543495189051e-112
SIRPA_CD47	SIRPA_CD47	SIRPA	CD47	0.242406076562342	1.79717170573037e-08
TNFRSF10B_TNFSF10	TNFRSF10B_TNFSF10	TNFRSF10B	TNFSF10	0.195830343028086	6.05373736012992e-06
TNF_TNFRSF1A	TNF_TNFRSF1A	TNF	TNFRSF1A	0.145113026590431	0.000844175636721691
MIF_TNFRSF14	MIF_TNFRSF14	MIF	TNFRSF14	0.300836983630491	1.82703644793991e-12
SPP1_CD44	SPP1_CD44	SPP1	CD44	0.239640469159511	2.63230846923626e-08
PTPRC_MRC1	PTPRC_MRC1	PTPRC	MRC1	0.520673749979503	6.95235615782002e-38
PROS1_AXL	PROS1_AXL	PROS1	AXL	0.479194769945577	1.49420812124281e-31
COPA_SORT1	COPA_SORT1	COPA	SORT1	0.529773725693582	2.15088485706831e-39
MDK_SORL1	MDK_SORL1	MDK	SORL1	-0.14543744485831	0.00082154737441951
CD74_COPA	CD74_COPA	CD74	COPA	0.268248848142508	4.03878986872104e-10
EGFR_COPA	EGFR_COPA	EGFR	COPA	0.570291221921628	1.05374197692576e-46
CD74_MIF	CD74_MIF	CD74	MIF	0.0812963820380802	0.0624402527037653
FAM3C_CLEC2D	FAM3C_CLEC2D	FAM3C	CLEC2D	-0.0607897883039177	0.163872178765516
GRN_SORT1	GRN_SORT1	GRN	SORT1	0.402779063794482	6.185895128199e-22
PDGFB_LRP1	PDGFB_LRP1	PDGFB	LRP1	0.470273303972682	2.67139606911122e-30
NRP2_PGF	NRP2_PGF	NRP2	PGF	0.256780220630989	2.29178574332135e-09
EGFR_TGFB1	EGFR_TGFB1	EGFR	TGFB1	0.413667837766337	3.68273743901057e-23
JAG1_NOTCH2	JAG1_NOTCH2	JAG1	NOTCH2	0.637782958325287	2.09511494355148e-61
CXCL12_CXCR4	CXCL12_CXCR4	CXCL12	CXCR4	0.267389580497522	4.61312817281349e-10
LGALS9_PTPRK	LGALS9_PTPRK	LGALS9	PTPRK	0.146967953060663	0.000722167680600128
MDK_LRP1	MDK_LRP1	MDK	LRP1	0.312398448775783	2.26726288364288e-13
TNFRSF1B_GRN	TNFRSF1B_GRN	TNFRSF1B	GRN	0.545522555129385	4.06723944860164e-42
ICAM1_SPN	ICAM1_SPN	ICAM1	SPN	0.508993535497037	5.17567723266841e-36
LGALS9_DAG1	LGALS9_DAG1	LGALS9	DAG1	0.0736568990864585	0.0914933872838264
LGALS9_HAVCR2	LGALS9_HAVCR2	LGALS9	HAVCR2	0.378237991924872	2.46586850721608e-19
HLA-F_LILRB2	HLA-F_LILRB2	HLA-F	LILRB2	0.524501065589277	1.63237200374121e-38
NRP1_PGF	NRP1_PGF	NRP1	PGF	0.405502371871768	3.08448319607708e-22
LGALS9_SLC1A5	LGALS9_SLC1A5	LGALS9	SLC1A5	0.382421148057578	9.20494795752656e-20
TNF_TNFRSF1B	TNF_TNFRSF1B	TNF	TNFRSF1B	0.341349259173717	8.06208520038194e-16
ICAM1_AREG	ICAM1_AREG	ICAM1	AREG	0.198454141615483	4.51060991099271e-06
LGALS9_LRP1	LGALS9_LRP1	LGALS9	LRP1	0.530140875579052	1.86529815749937e-39
CD40_TNFSF13B	CD40_TNFSF13B	CD40	TNFSF13B	0.354176723201084	5.4449949410153e-17
TFRC_TNFSF13B	TFRC_TNFSF13B	TFRC	TNFSF13B	0.180685712077651	3.06651500135995e-05
AXL_GAS6	AXL_GAS6	AXL	GAS6	0.0898871930046342	0.0393217776484274
LGALS9_SORL1	LGALS9_SORL1	LGALS9	SORL1	0.00623503587960171	0.88655886430467
LTBR_LTB	LTBR_LTB	LTBR	LTB	0.236242166953748	4.18054813612902e-08
CD46_JAG1	CD46_JAG1	CD46	JAG1	0.484799946619742	2.33638436577855e-32
LAMP1_FAM3C	LAMP1_FAM3C	LAMP1	FAM3C	0.438129434188638	4.41398783576742e-26
SELL_SELPLG	SELL_SELPLG	SELL	SELPLG	0.750946765324328	1.705633396396e-96
LGALS9_CD47	LGALS9_CD47	LGALS9	CD47	0.278067917986803	8.54552404963204e-11
HLA-C_FAM3C	HLA-C_FAM3C	HLA-C	FAM3C	0.192739942868923	8.51843494370755e-06
LGALS9_CD44	LGALS9_CD44	LGALS9	CD44	0.42195887364026	4.00551434794861e-24
CD44_HBEGF	CD44_HBEGF	CD44	HBEGF	0.246775856919743	9.73991859239162e-09
CD55_ADGRE5	CD55_ADGRE5	CD55	ADGRE5	0.119980524290178	0.00586690909067496
NRG1_LSR	NRG1_LSR	NRG1	LSR	0.116411396561569	0.00752660245647535
NRG1_LGR4	NRG1_LGR4	NRG1	LGR4	0.384088313298992	6.19066787134886e-20
NRG1_MS4A4A	NRG1_MS4A4A	NRG1	MS4A4A	0.14966443973744	0.000573691815158366
CCR10_CCL27	CCR10_CCL27	CCR10	CCL27	-0.000848903844920767	0.984503637163285
ACKR2_CCL27	ACKR2_CCL27	ACKR2	CCL27	-0.0223271673327489	0.609412587350721
CCR2_CCL13	CCR2_CCL13	CCR2	CCL13	0.224375365443836	1.99089908672727e-07
NRG1_NETO2	NRG1_NETO2	NRG1	NETO2	0.186311513822016	1.70380629815523e-05
EPHB3_EFNB1	EPHB3_EFNB1	EPHB3	EFNB1	0.44982633243641	1.45064602925061e-27
EPHB2_EFNB1	EPHB2_EFNB1	EPHB2	EFNB1	0.144236484932245	0.000908229039435976
ACKR2_CCL28	ACKR2_CCL28	ACKR2	CCL28	-0.0151421674403685	0.728986078789879
EPO_EFNB2	EPO_EFNB2	EPO	EFNB2	0.149077840502461	0.000603345650731959
RSPO4_LGR4	RSPO4_LGR4	RSPO4	LGR4	-0.226943404526716	1.43044159977766e-07
CCR1_CCL13	CCR1_CCL13	CCR1	CCL13	0.432475227075969	2.19501464249569e-25
EPHB2_EFNB2	EPHB2_EFNB2	EPHB2	EFNB2	0.00854835675017133	0.844930252742021
TNFSF11_TNFRSF11A	TNFSF11_TNFRSF11A	TNFSF11	TNFRSF11A	0.332683738042106	4.64562197809713e-15
RSPO4_LGR6	RSPO4_LGR6	RSPO4	LGR6	0.25448357105223	3.21234291708466e-09
NCR3_BAG6	NCR3_BAG6	NCR3	BAG6	0.219969143883247	3.47889987568571e-07
BTC_ERBB4	BTC_ERBB4	BTC	ERBB4	0.315529811574834	1.26801841652882e-13
NCR3_NCR3LG1	NCR3_NCR3LG1	NCR3	NCR3LG1	-0.148798426516765	0.000617965207343628
EREG_ERBB4	EREG_ERBB4	EREG	ERBB4	0.0491431170408602	0.260554857582964
NRG2_ERBB4	NRG2_ERBB4	NRG2	ERBB4	0.353072489454802	6.90045990363968e-17
NRG2_ERBB3	NRG2_ERBB3	NRG2	ERBB3	-0.161799243211578	0.000194103503704935
SEMA3E_PLXND1	SEMA3E_PLXND1	SEMA3E	PLXND1	-0.124070372224327	0.00437516409481612
NPPA_NPR1	NPPA_NPR1	NPPA	NPR1	0.0554243829264649	0.204408038345565
AVP_AVPR1B	AVP_AVPR1B	AVP	AVPR1B	-0.117837457988322	0.00681876754918663
RSPO3_LGR6	RSPO3_LGR6	RSPO3	LGR6	0.22923402767743	1.06159842420222e-07
CCR2_CCL26	CCR2_CCL26	CCR2	CCL26	0.0558066193648559	0.201299298588951
AVP_AVPR2	AVP_AVPR2	AVP	AVPR2	-0.122934379103105	0.00475067127195819
AVP_OXTR	AVP_OXTR	AVP	OXTR	-0.090855737608326	0.037242033922287
CCR1_CCL15	CCR1_CCL15	CCR1	CCL15	0.151100381647652	0.000506717222573452
CCR8_CCL18	CCR8_CCL18	CCR8	CCL18	0.244051217353938	1.42899335971181e-08
IDE_CCL23	IDE_CCL23	IDE	CCL23	0.199705207991612	3.91475049952933e-06
NRG1_ERBB4	NRG1_ERBB4	NRG1	ERBB4	-0.0154843235800473	0.723110664602506
CCR1_CCL23	CCR1_CCL23	CCR1	CCL23	0.398953427012965	1.62655687241455e-21
NRG3_ERBB4	NRG3_ERBB4	NRG3	ERBB4	0.0348779849533058	0.4247221577052
OXT_OXTR	OXT_OXTR	OXT	OXTR	-0.0297430945430014	0.496076271628229
CCR1_CCL26	CCR1_CCL26	CCR1	CCL26	0.171851948918215	7.44791074600296e-05
FGF18_FGFR1	FGF18_FGFR1	FGF18	FGFR1	0.205163308493226	2.08788107025479e-06
EFNA3_EPHA4	EFNA3_EPHA4	EFNA3	EPHA4	-0.0678770739217539	0.11998663353186
EFNA4_EPHA4	EFNA4_EPHA4	EFNA4	EPHA4	-0.135992682375226	0.00177162782458359
EFNA5_EPHA4	EFNA5_EPHA4	EFNA5	EPHA4	-0.347213409444682	2.38802884344999e-16
FGFR3_EPHA4	FGFR3_EPHA4	FGFR3	EPHA4	0.468821795875052	4.23669481949262e-30
FGFR2_PTPRR	FGFR2_PTPRR	FGFR2	PTPRR	0.160438019607108	0.000220056843296873
FGFR4_PTPRR	FGFR4_PTPRR	FGFR4	PTPRR	0.0165507163436565	0.704904383360942
WNT4_SMO	WNT4_SMO	WNT4	SMO	-0.0425558433861531	0.329994743560364
WNT7B_FZD4	WNT7B_FZD4	WNT7B	FZD4	-0.276179686820772	1.15758620830251e-10
WNT7B_FZD10	WNT7B_FZD10	WNT7B	FZD10	0.22833311802147	1.19415138636466e-07
DLK1_NOTCH2	DLK1_NOTCH2	DLK1	NOTCH2	-0.0927100690267802	0.0335200547865135
DLK1_NOTCH4	DLK1_NOTCH4	DLK1	NOTCH4	0.103347085205527	0.0177426166006245
DLK1_NOTCH3	DLK1_NOTCH3	DLK1	NOTCH3	-0.0171399364747852	0.694915804332396
PLXNB1_SEMA4D	PLXNB1_SEMA4D	PLXNB1	SEMA4D	0.375209369698847	4.98844191562635e-19
BMP2_SMO	BMP2_SMO	BMP2	SMO	0.154175604927318	0.000386994088616035
FGFR3_FGF9	FGFR3_FGF9	FGFR3	FGF9	-0.375128479569912	5.08269011732358e-19
FGFR4_FGF9	FGFR4_FGF9	FGFR4	FGF9	-0.484904659419208	2.25604287796233e-32
WNT5A_FZD5	WNT5A_FZD5	WNT5A	FZD5	-0.0704359424104625	0.106616840043264
WNT7A_FZD5	WNT7A_FZD5	WNT7A	FZD5	-0.0987063071886223	0.0235775654235417
WNT5A_EPHA7	WNT5A_EPHA7	WNT5A	EPHA7	0.0817484642064457	0.0609921905294992
EFNA1_EPHA7	EFNA1_EPHA7	EFNA1	EPHA7	0.206637839907285	1.75661961875801e-06
EFNA3_EPHA7	EFNA3_EPHA7	EFNA3	EPHA7	0.121600020873221	0.00522873156096919
EFNA4_EPHA7	EFNA4_EPHA7	EFNA4	EPHA7	0.00685675066397819	0.875335344287205
EFNA5_EPHA7	EFNA5_EPHA7	EFNA5	EPHA7	-0.10665958118028	0.0143903164139653
WNT5A_ANTXR1	WNT5A_ANTXR1	WNT5A	ANTXR1	0.382370419384258	9.31639970454085e-20
WNT5A_ROR2	WNT5A_ROR2	WNT5A	ROR2	0.40646446338555	2.40849911728821e-22
WNT5A_FZD3	WNT5A_FZD3	WNT5A	FZD3	0.164109491448306	0.000156509224570487
WNT5A_ROR1	WNT5A_ROR1	WNT5A	ROR1	0.288522187195515	1.5260942175875e-11
TNFRSF10A_TNFSF10	TNFRSF10A_TNFSF10	TNFRSF10A	TNFSF10	0.480542409152634	9.5943673636584e-32
TNFRSF10C_TNFSF10	TNFRSF10C_TNFSF10	TNFRSF10C	TNFSF10	0.122986515144116	0.00473282010346297
FGFR1_FGF5	FGFR1_FGF5	FGFR1	FGF5	0.0898314772399415	0.0394443484987857
FGFR1_NCAM1	FGFR1_NCAM1	FGFR1	NCAM1	0.146235463405474	0.000768251692507757
FGFR1_FGF7	FGFR1_FGF7	FGFR1	FGF7	0.170069487813701	8.86214734039489e-05
FGFR1_FGF9	FGFR1_FGF9	FGFR1	FGF9	0.0834649030071293	0.0557446370789131
FGFR2_FGF9	FGFR2_FGF9	FGFR2	FGF9	-0.0600067597742859	0.169379328100584
PLXNB2_SEMA4G	PLXNB2_SEMA4G	PLXNB2	SEMA4G	0.581677925696974	6.03308877107435e-49
LTA_LTBR	LTA_LTBR	LTA	LTBR	0.221580841559403	2.84026394558414e-07
ACKR2_CCL3	ACKR2_CCL3	ACKR2	CCL3	-0.065884658780279	0.131275938533198
ACKR2_CCL4	ACKR2_CCL4	ACKR2	CCL4	-0.0990947047723059	0.0230324316603855
ACKR2_CCL2	ACKR2_CCL2	ACKR2	CCL2	-0.152460107383288	0.000450065738389558
ACKR2_CCL5	ACKR2_CCL5	ACKR2	CCL5	-0.101010266477263	0.0205006439057635
GPR75_CCL5	GPR75_CCL5	GPR75	CCL5	-0.0311386567558584	0.476075200578148
ACKR2_CCL8	ACKR2_CCL8	ACKR2	CCL8	-0.0394451049249111	0.366599967163113
CCR2_CCL8	CCR2_CCL8	CCR2	CCL8	0.305230466022476	8.3573937408717e-13
CCR5_CCL8	CCR5_CCL8	CCR5	CCL8	0.398774335161867	1.70134117558966e-21
ACKR2_CCL7	ACKR2_CCL7	ACKR2	CCL7	0.0174133483711165	0.69029862194883
CCR2_CCL7	CCR2_CCL7	CCR2	CCL7	0.0573693768460543	0.188946911005471
CCR1_CCL7	CCR1_CCL7	CCR1	CCL7	0.323542030223341	2.77793101665182e-14
CCR5_CCL7	CCR5_CCL7	CCR5	CCL7	0.143437260559519	0.000970517637563575
CCR10_CCL7	CCR10_CCL7	CCR10	CCL7	0.0339832700473699	0.436706845847662
ACKR2_CCL14	ACKR2_CCL14	ACKR2	CCL14	-0.0693073258930321	0.112360971837057
POMC_MC1R	POMC_MC1R	POMC	MC1R	-0.0293520717269183	0.501759492369653
ACKR2_CCL13	ACKR2_CCL13	ACKR2	CCL13	0.231423531805185	7.95962421164001e-08
CORT_SSTR1	CORT_SSTR1	CORT	SSTR1	-0.0350775083476906	0.422075919100109
LTA_TNFRSF14	LTA_TNFRSF14	LTA	TNFRSF14	0.248388624853327	7.74604160703438e-09
TNFSF13_TNFRSF14	TNFSF13_TNFRSF14	TNFSF13	TNFRSF14	0.208304476299865	1.44284068007052e-06
CD160_TNFRSF14	CD160_TNFRSF14	CD160	TNFRSF14	0.25202823230714	4.59219214307947e-09
BTLA_TNFRSF14	BTLA_TNFRSF14	BTLA	TNFRSF14	0.0857653451705256	0.0493048916392917
TNFSF13_TNFRSF17	TNFSF13_TNFRSF17	TNFSF13	TNFRSF17	-0.0276559543354001	0.526803631932142
WNT7A_LDLR	WNT7A_LDLR	WNT7A	LDLR	0.158587791837177	0.000260567835736208
EFNA1_EPHA1	EFNA1_EPHA1	EFNA1	EPHA1	0.0266653542466564	0.541719249315736
TNFRSF11B_TNFSF11	TNFRSF11B_TNFSF11	TNFRSF11B	TNFSF11	0.163234533226624	0.000169861925178831
TTR_NGFR	TTR_NGFR	TTR	NGFR	-0.0447304060446985	0.305858910572061
NPR1_NPPC	NPR1_NPPC	NPR1	NPPC	-0.0605087823432564	0.165832844164903
NPR3_NPPC	NPR3_NPPC	NPR3	NPPC	-0.0363769557016802	0.405078835916803
NPR2_NPPC	NPR2_NPPC	NPR2	NPPC	0.113632311316826	0.00909732071617469
PDGFRA_PDGFC	PDGFRA_PDGFC	PDGFRA	PDGFC	0.270054165904862	3.04973260841159e-10
PECAM1_CD177	PECAM1_CD177	PECAM1	CD177	-0.0936914118754647	0.0316820687138078
EDN2_EDNRA	EDN2_EDNRA	EDN2	EDNRA	0.246355025733482	1.03370724465368e-08
TNFSF4_TNFRSF4	TNFSF4_TNFRSF4	TNFSF4	TNFRSF4	0.145550463656698	0.000813796992712698
CXCR1_CXCL5	CXCR1_CXCL5	CXCR1	CXCL5	0.161754325333543	0.000194912075989065
CXCR2_CXCL5	CXCR2_CXCL5	CXCR2	CXCL5	0.189958133522293	1.15313101035977e-05
CXCR1_CXCL6	CXCR1_CXCL6	CXCR1	CXCL6	0.260472512917296	1.32250154023047e-09
CXCR2_CXCL6	CXCR2_CXCL6	CXCR2	CXCL6	0.25965414070278	1.49500023252363e-09
FPR2_CAMP	FPR2_CAMP	FPR2	CAMP	0.110861964874222	0.0109470910750441
PMCH_MCHR1	PMCH_MCHR1	PMCH	MCHR1	0.0119236289534109	0.784988624505365
MST1_MST1R	MST1_MST1R	MST1	MST1R	0.0881391121851649	0.0433245162707587
GRP_GRPR	GRP_GRPR	GRP	GRPR	-0.0193639429406214	0.657699891583194
CD48_CD244	CD48_CD244	CD48	CD244	0.830399542975307	3.30608051935495e-135
CSF3_CSF3R	CSF3_CSF3R	CSF3	CSF3R	0.123439361098955	0.00458029587867122
APELA_APLNR	APELA_APLNR	APELA	APLNR	-0.0613193969186151	0.160224364419955
KIT_KITLG	KIT_KITLG	KIT	KITLG	0.555952896893638	5.3049367011892e-44
CTLA4_CD80	CTLA4_CD80	CTLA4	CD80	0.725235235384393	5.53221647485212e-87
HLA-E_KLRC1	HLA-E_KLRC1	HLA-E	KLRC1	0.164433801910146	0.000151815132022954
HLA-E_KLRC2	HLA-E_KLRC2	HLA-E	KLRC2	0.0820460852585063	0.0600541093058938
HLA-E_KLRK1	HLA-E_KLRK1	HLA-E	KLRK1	0.272303800261842	2.14277351569986e-10
SELP_SELPLG	SELP_SELPLG	SELP	SELPLG	0.361765891694339	1.04213517258384e-17
CD28_CD80	CD28_CD80	CD28	CD80	0.692257114744982	2.91307728572198e-76
CSF1R_IL34	CSF1R_IL34	CSF1R	IL34	0.413551841100843	3.7971825723504e-23
ACVR2A_INHBE	ACVR2A_INHBE	ACVR2A	INHBE	-0.273701377380369	1.71804609204815e-10
PVR_CD226	PVR_CD226	PVR	CD226	0.0838434894423902	0.054639168149822
GALR2_GAL	GALR2_GAL	GALR2	GAL	0.149409056527615	0.00058643163323082
TEK_ANGPT4	TEK_ANGPT4	TEK	ANGPT4	0.546595671264564	2.62087757671104e-42
CD47_SIRPG	CD47_SIRPG	CD47	SIRPG	0.266010473158234	5.70486819711152e-10
CRHR2_UCN3	CRHR2_UCN3	CRHR2	UCN3	0.159416642217512	0.000241626636223923
IL16_GRIN2C	IL16_GRIN2C	IL16	GRIN2C	0.068870341305473	0.114649298386742
KISS1_KISS1R	KISS1_KISS1R	KISS1	KISS1R	0.0194525152024578	0.656234373415048
GPR19_ENHO	GPR19_ENHO	GPR19	ENHO	0.0485401416115033	0.266456554589808
HLA-DPA1_GAL	HLA-DPA1_GAL	HLA-DPA1	GAL	-0.112923419616568	0.00954204355366027
IGFL2_IGFLR1	IGFL2_IGFLR1	IGFL2	IGFLR1	0.188949207086834	1.2856151167588e-05
VSTM1_ADGRG3	VSTM1_ADGRG3	VSTM1	ADGRG3	0.255729101388592	2.67589485801e-09
CLEC2B_KLRF1	CLEC2B_KLRF1	CLEC2B	KLRF1	0.268675359917745	3.78018213379117e-10
EDA_EDA2R	EDA_EDA2R	EDA	EDA2R	0.382807026576557	8.3991014599064e-20
TNFSF18_TNFRSF18	TNFSF18_TNFRSF18	TNFSF18	TNFRSF18	-0.00491556318670875	0.910451237047331
IGFL1_IGFLR1	IGFL1_IGFLR1	IGFL1	IGFLR1	0.0297505261129675	0.495968591990199
TNFRSF8_TNFSF8	TNFRSF8_TNFSF8	TNFRSF8	TNFSF8	0.440117150669443	2.49352546022738e-26
LILRA4_BST2	LILRA4_BST2	LILRA4	BST2	0.112281398716573	0.00996138814696588
TYRO3_GAS6	TYRO3_GAS6	TYRO3	GAS6	0.0999789244485365	0.0218319450467825
SSTR1_SST	SSTR1_SST	SSTR1	SST	0.17735120964152	4.3083968774584e-05
CALCR_ADM	CALCR_ADM	CALCR	ADM	0.267783627634634	4.34050576500414e-10
CALCR_ADM2	CALCR_ADM2	CALCR	ADM2	-0.169443276169961	9.41642533966308e-05
BMP8B_PLAUR	BMP8B_PLAUR	BMP8B	PLAUR	0.170261800645173	8.69819152592749e-05
RYK_WNT3A	RYK_WNT3A	RYK	WNT3A	0.0960343489897861	0.0276391416256634
FLT3_FLT3LG	FLT3_FLT3LG	FLT3	FLT3LG	0.220547618107398	3.23521779759515e-07
GPR1_RARRES2	GPR1_RARRES2	GPR1	RARRES2	-0.0742667047963053	0.0888337299397726
XCR1_XCL1	XCR1_XCL1	XCR1	XCL1	0.513838977182841	8.83570347075246e-37
XCR1_XCL2	XCR1_XCL2	XCR1	XCL2	0.499436180672716	1.55828508317455e-34
NMU_NMUR1	NMU_NMUR1	NMU	NMUR1	-0.175113042213176	5.39433373772484e-05
CCR4_CCL17	CCR4_CCL17	CCR4	CCL17	0.285534887193906	2.5151241890576e-11
ACKR1_CCL17	ACKR1_CCL17	ACKR1	CCL17	0.172420256625774	7.04372380615113e-05
INHBE_ACVR2B	INHBE_ACVR2B	INHBE	ACVR2B	-0.244895301047155	1.26960549884244e-08
CSF1R_CSF3	CSF1R_CSF3	CSF1R	CSF3	-0.0105530492389179	0.809197191081188
PROS1_TYRO3	PROS1_TYRO3	PROS1	TYRO3	0.215850288291082	5.80134851465658e-07
BMP7_SLAMF1	BMP7_SLAMF1	BMP7	SLAMF1	-0.176747908155615	4.57876135718755e-05
TTR_DDR1	TTR_DDR1	TTR	DDR1	0.0561567608444037	0.198481894715359
TTR_AGER	TTR_AGER	TTR	AGER	-0.127208451987582	0.0034731562834408
GPR37_PSAP	GPR37_PSAP	GPR37	PSAP	0.0537622511869175	0.218331258005765
GPR37L1_PSAP	GPR37L1_PSAP	GPR37L1	PSAP	-0.0373698786956998	0.392370487611473
GRIN2D_IL16	GRIN2D_IL16	GRIN2D	IL16	0.207803954245034	1.5309348638646e-06
GRIN2A_IL16	GRIN2A_IL16	GRIN2A	IL16	0.125034343112902	0.0040777925114064
GRIN2B_IL16	GRIN2B_IL16	GRIN2B	IL16	0.0757355048658662	0.082682194949664
CSF1_CELSR3	CSF1_CELSR3	CSF1	CELSR3	0.105599261475164	0.0153970658912256
CEACAM1_CD209	CEACAM1_CD209	CEACAM1	CD209	0.2186999785963	4.07696166295354e-07
ICAM3_CD209	ICAM3_CD209	ICAM3	CD209	0.471619916766742	1.73805713828508e-30
TBXA2R_GHRL	TBXA2R_GHRL	TBXA2R	GHRL	0.0988281252668474	0.0234053988401608
PTGER3_GHRL	PTGER3_GHRL	PTGER3	GHRL	-0.133949017192936	0.00207937082750926
PTGIR_GHRL	PTGIR_GHRL	PTGIR	GHRL	0.336171117790262	2.31113806871834e-15
ACE2_GHRL	ACE2_GHRL	ACE2	GHRL	-0.0146511435228089	0.737445538293373
TNFSF15_TNFRSF25	TNFSF15_TNFRSF25	TNFSF15	TNFRSF25	0.0279664185376332	0.52217233128847
HCRT_HCRTR1	HCRT_HCRTR1	HCRT	HCRTR1	0.477075614529142	2.98694257202211e-31
NGF_NTRK1	NGF_NTRK1	NGF	NTRK1	0.0179792212684495	0.680779157408349
EPHA3_EFNA4	EPHA3_EFNA4	EPHA3	EFNA4	0.0598072706107348	0.17080423711444
EPHB6_EFNB3	EPHB6_EFNB3	EPHB6	EFNB3	0.401836946936802	7.85790831118199e-22
EPHB2_EFNB3	EPHB2_EFNB3	EPHB2	EFNB3	0.0819862183795239	0.0602418410626822
EPHB3_EFNB3	EPHB3_EFNB3	EPHB3	EFNB3	0.394905962358284	4.46250383087819e-21
EPHB4_EFNB3	EPHB4_EFNB3	EPHB4	EFNB3	0.685270742044606	3.56663522825482e-74
EPHB1_EFNB3	EPHB1_EFNB3	EPHB1	EFNB3	0.392902129584969	7.31730844553796e-21
EPHA4_EFNB3	EPHA4_EFNB3	EPHA4	EFNB3	0.426380263435839	1.19617512974484e-24
EPO_EPOR	EPO_EPOR	EPO	EPOR	0.0618402699037896	0.15669675295777
EPO_EPHB4	EPO_EPHB4	EPO	EPHB4	0.257850785536006	1.95580108671938e-09
VGF_NTRK1	VGF_NTRK1	VGF	NTRK1	0.15290873427376	0.000432706864000238
EPHB2_EFNA5	EPHB2_EFNA5	EPHB2	EFNA5	0.325535054145138	1.8906866149166e-14
EPHA2_EFNA5	EPHA2_EFNA5	EPHA2	EFNA5	-0.188166506522397	1.39823928892234e-05
EPHA3_EFNA5	EPHA3_EFNA5	EPHA3	EFNA5	0.0520954010477551	0.232963591235295
EFNB2_EPHB3	EFNB2_EPHB3	EFNB2	EPHB3	0.34337630299467	5.30950896186037e-16
EFNB2_EPHB1	EFNB2_EPHB1	EFNB2	EPHB1	0.284115633720984	3.18233756539245e-11
EPHA1_EFNA3	EPHA1_EFNA3	EPHA1	EFNA3	-0.0972623499372429	0.0257032644421939
EPHA2_EFNA3	EPHA2_EFNA3	EPHA2	EFNA3	0.152065171249842	0.000465881289768913
EPHA3_EFNA3	EPHA3_EFNA3	EPHA3	EFNA3	0.1304765233089	0.00271627793896912
EPHA1_EFNA4	EPHA1_EFNA4	EPHA1	EFNA4	0.238361374923781	3.13552425413917e-08
EPHA2_EFNA4	EPHA2_EFNA4	EPHA2	EFNA4	0.0758770561005835	0.0821080089845042
EPHA1_EFNA5	EPHA1_EFNA5	EPHA1	EFNA5	0.246547190505498	1.0060117705636e-08
VEGFA_EPHB2	VEGFA_EPHB2	VEGFA	EPHB2	-0.150240485250496	0.000545893411754207
VEGFA_GRIN2B	VEGFA_GRIN2B	VEGFA	GRIN2B	0.0800175275314804	0.0666907418653042
FZD6_WNT5A	FZD6_WNT5A	FZD6	WNT5A	0.368154430756154	2.50259484972313e-18
IL1B_ADRB2	IL1B_ADRB2	IL1B	ADRB2	0.160170155696497	0.000225532287332059
RLN1_RXFP1	RLN1_RXFP1	RLN1	RXFP1	0.156169267346108	0.000324073608869653
PTHLH_PTH1R	PTHLH_PTH1R	PTHLH	PTH1R	-0.287303569945474	1.87242355241238e-11
INSL3_RXFP1	INSL3_RXFP1	INSL3	RXFP1	-0.0955673504229028	0.0284075761127286
IL13_IL13RA2	IL13_IL13RA2	IL13	IL13RA2	0.023067781618839	0.597593711287239
TNFSF9_IL13RA2	TNFSF9_IL13RA2	TNFSF9	IL13RA2	0.0577918258138389	0.185705516354557
NAMPT_IL13RA2	NAMPT_IL13RA2	NAMPT	IL13RA2	0.209989752592774	1.18057358308092e-06
IL13_TMEM219	IL13_TMEM219	IL13	TMEM219	-0.00162270793022534	0.970383114930211
TNFSF9_ADGRG5	TNFSF9_ADGRG5	TNFSF9	ADGRG5	0.144298355563178	0.000903564541014051
CRH_CRHR2	CRH_CRHR2	CRH	CRHR2	-0.0523226924403274	0.230928472202649
UCN_CRHR2	UCN_CRHR2	UCN	CRHR2	0.107941045359863	0.0132512095644159
CSF2_CSF1R	CSF2_CSF1R	CSF2	CSF1R	0.196963573404839	5.33383946029376e-06
PTHLH_PTH2R	PTHLH_PTH2R	PTHLH	PTH2R	-0.138299855565111	0.00147473153527131
TG_ASGR1	TG_ASGR1	TG	ASGR1	0.174995546873193	5.45794917912703e-05
GH1_GHR	GH1_GHR	GH1	GHR	0.00230046565981965	0.958022715720541
PLXNC1_SEMA7A	PLXNC1_SEMA7A	PLXNC1	SEMA7A	0.455698351411924	2.48305784285571e-28
FZD7_WNT3	FZD7_WNT3	FZD7	WNT3	-0.0463839080861566	0.288307730605668
LRP5_FAM3B	LRP5_FAM3B	LRP5	FAM3B	-0.0905021157798708	0.0379902757175577
LGR4_RSPO3	LGR4_RSPO3	LGR4	RSPO3	0.0694890305074988	0.111420087510166
NTF3_NTRK3	NTF3_NTRK3	NTF3	NTRK3	0.648994007309036	3.25465256354147e-64
COPA_P2RY6	COPA_P2RY6	COPA	P2RY6	0.23099414526863	8.42399710117384e-08
NAMPT_P2RY6	NAMPT_P2RY6	NAMPT	P2RY6	0.201266032257942	3.27637452822296e-06
GAL_GALR1	GAL_GALR1	GAL	GALR1	-0.0716876757283979	0.100520241619999
GLP2R_GCG	GLP2R_GCG	GLP2R	GCG	0.0320255958205108	0.463596405267162
ADORA2A_ENTPD1	ADORA2A_ENTPD1	ADORA2A	ENTPD1	0.310106666407561	3.45405098454554e-13
ADORA2B_ENTPD1	ADORA2B_ENTPD1	ADORA2B	ENTPD1	0.301840997237091	1.52977734996454e-12
ADORA1_ENTPD1	ADORA1_ENTPD1	ADORA1	ENTPD1	0.0489085338623206	0.262840062739604
C5_C5AR1	C5_C5AR1	C5	C5AR1	0.121092962557553	0.00542147267120252
C5_C5AR2	C5_C5AR2	C5	C5AR2	0.157162361140256	0.000296423987445231
KNG1_BDKRB1	KNG1_BDKRB1	KNG1	BDKRB1	0.191966604705107	9.27069132531424e-06
CGA_FSHR	CGA_FSHR	CGA	FSHR	0.0211711176571008	0.628064998487578
GH1_PRLR	GH1_PRLR	GH1	PRLR	-0.0106587969975844	0.807322548324824
EPHB1_EFNB1	EPHB1_EFNB1	EPHB1	EFNB1	0.187925816498927	1.43471818833175e-05
WNT5A_FZD2	WNT5A_FZD2	WNT5A	FZD2	0.444480865702609	7.02354645445642e-27
NPPA_NPR3	NPPA_NPR3	NPPA	NPR3	0.00806499046854211	0.853596900678054
WNT7B_FZD1	WNT7B_FZD1	WNT7B	FZD1	-0.157600972544243	0.000284927652958841
EGFR_NRG1	EGFR_NRG1	EGFR	NRG1	0.321274458945056	4.2888989424874e-14
ADGRL1_NRG1	ADGRL1_NRG1	ADGRL1	NRG1	-0.0654118866246739	0.134071632556576
ERBB4_NRG4	ERBB4_NRG4	ERBB4	NRG4	0.297336786550213	3.37498929100629e-12
ADRB2_VEGFB	ADRB2_VEGFB	ADRB2	VEGFB	-0.0270287557428125	0.536223135506333
NRP1_SEMA3A	NRP1_SEMA3A	NRP1	SEMA3A	0.19303310150283	8.24877206794571e-06
NRP2_SEMA3C	NRP2_SEMA3C	NRP2	SEMA3C	0.225436631759281	1.73748257886351e-07
HLA-A_KIR3DL1	HLA-A_KIR3DL1	HLA-A	KIR3DL1	0.225567009570834	1.70858408504731e-07
NTRK1_AIMP1	NTRK1_AIMP1	NTRK1	AIMP1	0.0168870294329276	0.699196790071083
HLA-DPB1_NRG1	HLA-DPB1_NRG1	HLA-DPB1	NRG1	0.154476502588943	0.000376819057789491
ADORA2A_NAMPT	ADORA2A_NAMPT	ADORA2A	NAMPT	-0.0994063388561544	0.0226029645296014
NTRK1_GPI	NTRK1_GPI	NTRK1	GPI	-0.0424412706808566	0.331299617243781
EGF_NRG1	EGF_NRG1	EGF	NRG1	0.0200710532881031	0.646037037522921
ERBB3_NRG1	ERBB3_NRG1	ERBB3	NRG1	0.400052251668501	1.23375787539955e-21
EGFR_EGF	EGFR_EGF	EGFR	EGF	0.0134581746661588	0.758128977216643
NTRK1_GRN	NTRK1_GRN	NTRK1	GRN	0.0887401633976208	0.0419111536771455
EGFR_BTC	EGFR_BTC	EGFR	BTC	0.147365771437844	0.000698225609306913
ERBB3_BTC	ERBB3_BTC	ERBB3	BTC	0.0623956119722247	0.153000718434569
NTRK1_COPA	NTRK1_COPA	NTRK1	COPA	0.112122918038548	0.010067388370046
ERBB4_HBEGF	ERBB4_HBEGF	ERBB4	HBEGF	-0.00307010305328284	0.943999043848993
TNFRSF1A_FASLG	TNFRSF1A_FASLG	TNFRSF1A	FASLG	0.166151481113298	0.000129079682381205
TNFRSF10B_FASLG	TNFRSF10B_FASLG	TNFRSF10B	FASLG	0.159398222740814	0.000242033192028795
FAS_FASLG	FAS_FASLG	FAS	FASLG	0.365156947449457	4.90685452231414e-18
NTRK1_NTF3	NTRK1_NTF3	NTRK1	NTF3	0.110071186611955	0.0115329211551749
NTRK1_NAMPT	NTRK1_NAMPT	NTRK1	NAMPT	0.170225051318573	8.72929952795628e-05
FGF1_FGFR4	FGF1_FGFR4	FGF1	FGFR4	-0.000744695521648012	0.986405717446617
FGF1_TGFBR3	FGF1_TGFBR3	FGF1	TGFBR3	0.43372095652828	1.54555904612317e-25
INHA_TGFBR3	INHA_TGFBR3	INHA	TGFBR3	-0.0103802113789557	0.812263520510197
TGFB2_TGFBR3	TGFB2_TGFBR3	TGFB2	TGFBR3	0.542582514088317	1.34483849038069e-41
CDH1_KLRG1	CDH1_KLRG1	CDH1	KLRG1	-0.0048171687181395	0.912236428280779
GPR42_FAM3C	GPR42_FAM3C	GPR42	FAM3C	0.0266914294852266	0.541323953596066
GLRA2_FAM3C	GLRA2_FAM3C	GLRA2	FAM3C	0.0314933012147233	0.471063623194884
TNFRSF10A_FGFR4	TNFRSF10A_FGFR4	TNFRSF10A	FGFR4	0.353240362387656	6.65676889639241e-17
KIR2DL3_FAM3C	KIR2DL3_FAM3C	KIR2DL3	FAM3C	-0.00581702772873716	0.894117883413557
FGF17_FGFR4	FGF17_FGFR4	FGF17	FGFR4	0.110903357700949	0.0109171656320166
CCL4_CCR8	CCL4_CCR8	CCL4	CCR8	0.503962954813595	3.14850144772216e-35
FGF1_FGFR1	FGF1_FGFR1	FGF1	FGFR1	0.365681202905862	4.36397173219767e-18
FGF1_FGFR2	FGF1_FGFR2	FGF1	FGFR2	0.111322265509808	0.010618366385071
FGF7_FGFR4	FGF7_FGFR4	FGF7	FGFR4	-0.313460374871088	1.86315137410393e-13
FGF17_FGFR2	FGF17_FGFR2	FGF17	FGFR2	0.0191390145990022	0.661427450190781
FGF18_FGFR2	FGF18_FGFR2	FGF18	FGFR2	0.0863502338614824	0.0477706734978424
FGF5_FGFR2	FGF5_FGFR2	FGF5	FGFR2	0.0151118321711852	0.729507760658826
FGF7_FGFR2	FGF7_FGFR2	FGF7	FGFR2	-0.130006528343487	0.00281496493561373
FGF5_FGFR4	FGF5_FGFR4	FGF5	FGFR4	-0.0436523248569748	0.317674991992185
TFF1_FGFR2	TFF1_FGFR2	TFF1	FGFR2	-0.0951035952705914	0.0291887637894675
FGF18_FGFR4	FGF18_FGFR4	FGF18	FGFR4	0.0443198619927812	0.310323881209426
FGF2_FGFR3	FGF2_FGFR3	FGF2	FGFR3	0.20412764511737	2.35547074838585e-06
FGF1_FGFR3	FGF1_FGFR3	FGF1	FGFR3	0.181568614309846	2.79960627878917e-05
FGF17_FGFR3	FGF17_FGFR3	FGF17	FGFR3	0.154857496663131	0.000364293187956227
FGF18_FGFR3	FGF18_FGFR3	FGF18	FGFR3	0.0824572071402641	0.0587779318840551
FGF5_FGFR3	FGF5_FGFR3	FGF5	FGFR3	-0.0806134221780202	0.0646815136028258
FGF7_FGFR3	FGF7_FGFR3	FGF7	FGFR3	-0.289442569672647	1.30680937659698e-11
FGFR2_FGFR3	FGFR2_FGFR3	FGFR2	FGFR3	0.409922528667654	9.83312505523502e-23
FGF2_FGFRL1	FGF2_FGFRL1	FGF2	FGFRL1	0.0636729305770061	0.144751020034556
SPP1_CCR8	SPP1_CCR8	SPP1	CCR8	0.0644316320698204	0.140014328344937
CCL16_CCR8	CCL16_CCR8	CCL16	CCR8	-0.0636900125527692	0.14464304411995
ADGRG5_FAM3C	ADGRG5_FAM3C	ADGRG5	FAM3C	-0.0816347657516162	0.0613537408676227
GPR42_CCL4L2	GPR42_CCL4L2	GPR42	CCL4L2	-0.0295423893737311	0.498989084328176
HLA-C_KIR2DL3	HLA-C_KIR2DL3	HLA-C	KIR2DL3	0.236352488459219	4.11869066731826e-08
HLA-C_KIR2DL1	HLA-C_KIR2DL1	HLA-C	KIR2DL1	0.214289553819803	7.02350480139166e-07
LAMP1_VSTM1	LAMP1_VSTM1	LAMP1	VSTM1	0.0684047835812018	0.117127315261383
KIR2DL3_CXCL9	KIR2DL3_CXCL9	KIR2DL3	CXCL9	0.266050130166416	5.67022472967591e-10
PDCD1_CD274	PDCD1_CD274	PDCD1	CD274	0.317829503522443	8.23905038787083e-14
HLA-F_KIR3DL1	HLA-F_KIR3DL1	HLA-F	KIR3DL1	0.219609806960815	3.63906501827203e-07
CD80_CD274	CD80_CD274	CD80	CD274	0.523099471842954	2.78104914914004e-38
PDCD1_PDCD1LG2	PDCD1_PDCD1LG2	PDCD1	PDCD1LG2	0.48490248158876	2.25768564141294e-32
WNT3A_FZD2	WNT3A_FZD2	WNT3A	FZD2	0.0987422695696892	0.0235266258316677
HLA-F_KIR3DL2	HLA-F_KIR3DL2	HLA-F	KIR3DL2	0.332504990640265	4.81372927661211e-15
CXCL13_ACKR4	CXCL13_ACKR4	CXCL13	ACKR4	0.247456497762442	8.84419770766187e-09
CCL19_ACKR4	CCL19_ACKR4	CCL19	ACKR4	0.168259580663371	0.000105544303299958
CCL5_CCR4	CCL5_CCR4	CCL5	CCR4	0.578862606266626	2.20354645466855e-48
CCL22_CCR4	CCL22_CCR4	CCL22	CCR4	0.670707367271084	5.2591977632142e-70
GCG_DPP4	GCG_DPP4	GCG	DPP4	-0.0430807964441155	0.324058527725105
CCL22_DPP4	CCL22_DPP4	CCL22	DPP4	0.111097105757792	0.0107780548084576
CXCL11_DPP4	CXCL11_DPP4	CXCL11	DPP4	0.225842533707626	1.64903014893101e-07
VIP_DPP4	VIP_DPP4	VIP	DPP4	0.0548089565027902	0.209486241221057
GIP_DPP4	GIP_DPP4	GIP	DPP4	-0.257318037873112	2.11653468832067e-09
ADCYAP1_DPP4	ADCYAP1_DPP4	ADCYAP1	DPP4	-0.0672550058490165	0.123426889981157
PF4_CXCR3	PF4_CXCR3	PF4	CXCR3	0.0166163711553076	0.703788836864795
CXCL11_CXCR3	CXCL11_CXCR3	CXCL11	CXCR3	0.684317945202226	6.79918855107988e-74
CXCL1_CXCR1	CXCL1_CXCR1	CXCL1	CXCR1	0.309457431321266	3.88895990553363e-13
CXCL8_CXCR1	CXCL8_CXCR1	CXCL8	CXCR1	0.424523657372335	1.99130656918216e-24
CCL21_ACKR4	CCL21_ACKR4	CCL21	ACKR4	0.106067549630293	0.0149450559020732
CXCL2_CXCR1	CXCL2_CXCR1	CXCL2	CXCR1	0.244061777389208	1.42688449669715e-08
CCL5_ACKR4	CCL5_ACKR4	CCL5	ACKR4	0.323039598321852	3.05951509008154e-14
CCL7_ACKR1	CCL7_ACKR1	CCL7	ACKR1	-0.0683801285703464	0.117259706116314
FZD9_WNT7A	FZD9_WNT7A	FZD9	WNT7A	0.0721563017556428	0.0983103625516037
CCL16_CCR2	CCL16_CCR2	CCL16	CCR2	-0.00691227715913912	0.874334131997642
CCL2_CCR2	CCL2_CCR2	CCL2	CCR2	0.304924566147729	8.82890923687742e-13
CCL16_CCR1	CCL16_CCR1	CCL16	CCR1	-0.117446941398737	0.00700641821355252
CCL16_HRH4	CCL16_HRH4	CCL16	HRH4	0.186172638792131	1.72907127095322e-05
PF4_ACKR1	PF4_ACKR1	PF4	ACKR1	0.18087982138415	3.00584383569894e-05
CXCL5_ACKR1	CXCL5_ACKR1	CXCL5	ACKR1	0.0826627090741456	0.0581484920806689
PPBP_CXCR1	PPBP_CXCR1	PPBP	CXCR1	0.310262305584605	3.3570886153784e-13
CXCL1_CXCR2	CXCL1_CXCR2	CXCL1	CXCR2	0.274181948563059	1.59190708555448e-10
WNT3A_LRP1	WNT3A_LRP1	WNT3A	LRP1	0.217073736028865	4.98899518904259e-07
BMP7_PTPRK	BMP7_PTPRK	BMP7	PTPRK	-0.190959294116285	1.03457962828386e-05
WNT5A_PTPRK	WNT5A_PTPRK	WNT5A	PTPRK	0.142748663732276	0.00102732330551719
LGALS9_COLEC12	LGALS9_COLEC12	LGALS9	COLEC12	0.0421436472999179	0.334704786497747
PDGFB_PDGFRA	PDGFB_PDGFRA	PDGFB	PDGFRA	0.180646488843787	3.0789148047524e-05
PDGFA_PDGFRA	PDGFA_PDGFRA	PDGFA	PDGFRA	0.128243631070607	0.00321490459443796
PDGFB_ADGRV1	PDGFB_ADGRV1	PDGFB	ADGRV1	0.149119404756724	0.00060119854614436
XCL1_ADGRV1	XCL1_ADGRV1	XCL1	ADGRV1	-0.219896620295213	3.51066886162642e-07
MDK_ALK	MDK_ALK	MDK	ALK	0.0893102562405113	0.0406067437980014
PTN_ALK	PTN_ALK	PTN	ALK	-0.0104344641946754	0.811300705704661
WNT3A_FZD8	WNT3A_FZD8	WNT3A	FZD8	0.079111717171376	0.0698428562795873
WNT4_FZD8	WNT4_FZD8	WNT4	FZD8	-0.00261950135541178	0.95220770023805
WNT3A_FZD1	WNT3A_FZD1	WNT3A	FZD1	0.0864342701384799	0.0475535610701418
WNT5A_FZD1	WNT5A_FZD1	WNT5A	FZD1	0.02026690750452	0.642821807719302
WNT4_FZD1	WNT4_FZD1	WNT4	FZD1	-0.175218890020084	5.33762499345214e-05
WNT3_FZD1	WNT3_FZD1	WNT3	FZD1	0.0545324063637543	0.211797629830592
ADCYAP1_ADCYAP1R1	ADCYAP1_ADCYAP1R1	ADCYAP1	ADCYAP1R1	0.127455251792062	0.00340993208725455
CXCL3_CXCR1	CXCL3_CXCR1	CXCL3	CXCR1	0.257766255564995	1.98048826420362e-09
SCT_SCTR	SCT_SCTR	SCT	SCTR	0.139277223041473	0.00136334183883057
NPPA_NPR2	NPPA_NPR2	NPPA	NPR2	0.128068913598134	0.00325723004064815
CXCL8_CXCR2	CXCL8_CXCR2	CXCL8	CXCR2	0.419100775735869	8.6662881641141e-24
CXCL2_CXCR2	CXCL2_CXCR2	CXCL2	CXCR2	0.201898652487103	3.04709647126623e-06
PPBP_CXCR2	PPBP_CXCR2	PPBP	CXCR2	0.263631947528672	8.20561937948531e-10
CXCL3_CXCR2	CXCL3_CXCR2	CXCL3	CXCR2	0.22831721745836	1.19662856476748e-07
CALCA_CALCR	CALCA_CALCR	CALCA	CALCR	-0.055365757956834	0.204887900352119
CALCB_CALCR	CALCB_CALCR	CALCB	CALCR	0.0853150312781968	0.0505140069979754
CCL21_CCR7	CCL21_CCR7	CCL21	CCR7	0.368297986115183	2.42275340635009e-18
CXCL13_CXCR5	CXCL13_CXCR5	CXCL13	CXCR5	0.396233706414645	3.20966147378681e-21
CXCL11_ACKR3	CXCL11_ACKR3	CXCL11	ACKR3	0.233543699310494	6.00611330330473e-08
VIP_AVPR1A	VIP_AVPR1A	VIP	AVPR1A	0.189601416710614	1.19841314176667e-05
AVP_AVPR1A	AVP_AVPR1A	AVP	AVPR1A	-0.161527899480375	0.000199036269750217
VIP_VIPR1	VIP_VIPR1	VIP	VIPR1	0.433646125201177	1.57853883640554e-25
ADCYAP1_VIPR1	ADCYAP1_VIPR1	ADCYAP1	VIPR1	0.304375234581002	9.74185777407286e-13
SCT_VIPR1	SCT_VIPR1	SCT	VIPR1	0.0345807965928112	0.42868157736563
VIP_VIPR2	VIP_VIPR2	VIP	VIPR2	0.111925204879027	0.0102010328276661
ADCYAP1_VIPR2	ADCYAP1_VIPR2	ADCYAP1	VIPR2	0.223949221448409	2.10237518463587e-07
PPY_NPY5R	PPY_NPY5R	PPY	NPY5R	0.0623263714647649	0.153457901395148
FGF17_FGFR1	FGF17_FGFR1	FGF17	FGFR1	0.106878598451162	0.0141897312539477
ADCYAP1_SCTR	ADCYAP1_SCTR	ADCYAP1	SCTR	-0.139428925373207	0.00134676326199803
LTA_TNFRSF1A	LTA_TNFRSF1A	LTA	TNFRSF1A	0.215507847821707	6.05060026962564e-07
TNFSF13_TNFRSF1A	TNFSF13_TNFRSF1A	TNFSF13	TNFRSF1A	0.279100866818184	7.23108106734662e-11
TNFSF13_FAS	TNFSF13_FAS	TNFSF13	FAS	0.517383482646703	2.38110325145363e-37
LTA_TNFRSF1B	LTA_TNFRSF1B	LTA	TNFRSF1B	0.58098933007625	8.29176537599552e-49
LTA_RIPK1	LTA_RIPK1	LTA	RIPK1	0.208451180764468	1.41795504814796e-06
TNF_CELSR2	TNF_CELSR2	TNF	CELSR2	0.218497665767559	4.18100612528361e-07
CXCR3_CCL19	CXCR3_CCL19	CXCR3	CCL19	0.49278433619174	1.56524074174775e-33
CCRL2_CCL19	CCRL2_CCL19	CCRL2	CCL19	0.168907923240459	9.9160040604617e-05
CCR7_CCL19	CCR7_CCL19	CCR7	CCL19	0.553137008666792	1.73792223928619e-43
CD200_CD200R1	CD200_CD200R1	CD200	CD200R1	0.297621580653797	3.21159920430755e-12
BDNF_SORT1	BDNF_SORT1	BDNF	SORT1	0.147637832343789	0.000682277875774264
CCK_CCKBR	CCK_CCKBR	CCK	CCKBR	0.246124687159731	1.06787897227108e-08
CCL4_CCR5	CCL4_CCR5	CCL4	CCR5	0.827341739609126	2.31138330420969e-133
CCL3_CCR5	CCL3_CCR5	CCL3	CCR5	0.598474649311235	2.02889570113695e-52
CCL5_CCR5	CCL5_CCR5	CCL5	CCR5	0.822455503599454	1.7265036924614e-130
CCL4_CNR2	CCL4_CNR2	CCL4	CNR2	0.244618898151414	1.31980108284538e-08
IGF2_IDE	IGF2_IDE	IGF2	IDE	0.0825342790106181	0.0585412075236097
GCG_IDE	GCG_IDE	GCG	IDE	-0.00988200475462105	0.821118160856636
IGF2_IGF1R	IGF2_IGF1R	IGF2	IGF1R	0.241280006598541	2.10049416009464e-08
IGF2_IGF2R	IGF2_IGF2R	IGF2	IGF2R	0.225475475513131	1.72882386610597e-07
BDNF_NTRK2	BDNF_NTRK2	BDNF	NTRK2	0.217230546502096	4.8931471888217e-07
NTF4_NTRK2	NTF4_NTRK2	NTF4	NTRK2	-0.119509632546863	0.00606517290025284
BDNF_F11R	BDNF_F11R	BDNF	F11R	0.18175432933612	2.74633948463298e-05
TNFRSF13B_TNFSF13	TNFRSF13B_TNFSF13	TNFRSF13B	TNFSF13	-0.0612727210159371	0.16054337607378
NOTCH1_WNT4	NOTCH1_WNT4	NOTCH1	WNT4	0.0996023745199934	0.0223363756400382
FZD6_WNT4	FZD6_WNT4	FZD6	WNT4	0.0861735355725705	0.0482298941360743
NOTCH1_DLK1	NOTCH1_DLK1	NOTCH1	DLK1	0.00463144858206289	0.915607183830102
NOTCH2_IL24	NOTCH2_IL24	NOTCH2	IL24	0.390098235693751	1.45351220366327e-20
NGFR_NTF4	NGFR_NTF4	NGFR	NTF4	-0.150617458478768	0.000528384678513277
NCAM1_BDNF	NCAM1_BDNF	NCAM1	BDNF	-0.0565721982931129	0.195176514306841
CD40_CD40LG	CD40_CD40LG	CD40	CD40LG	0.360774042166023	1.29678601476749e-17
CD40_INSL3	CD40_INSL3	CD40	INSL3	0.231576493960182	7.80024869840571e-08
HLA-DRB1_OGN	HLA-DRB1_OGN	HLA-DRB1	OGN	0.0766874342149287	0.0788825915514348
HLA-B_KIR3DL2	HLA-B_KIR3DL2	HLA-B	KIR3DL2	0.35151938859437	9.6138363029584e-17
NGFR_IL2	NGFR_IL2	NGFR	IL2	-0.0583766195909839	0.181286387758069
NGFR_BDNF	NGFR_BDNF	NGFR	BDNF	0.338372846997019	1.48046834904724e-15
