# Supplementary material for: Identification of Ligand-Receptor Pairs Associated With Tumour Characteristics in Clear Cell Renal Cell Carcinoma
Source: Front Immunol. 2022 Jun 6;13:874056. doi: 10.3389/fimmu.2022.874056 (PMC9207243; doi:10.3389/fimmu.2022.874056)
Supplement: Supplementary file 4 [file DataSheet_1.zip › txt files mentioned in the manuscript/tcga.LR.HR.res.txt]

Tag	LR	Pval	HR
TEK_ANGPT4	TEK_ANGPT4	4.52617243573705e-07	0.59971433229631
TEK_ANGPT1	TEK_ANGPT1	1.37377012576767e-06	0.566832636091015
NPR3_NPPC	NPR3_NPPC	3.74008157921768e-06	0.679333180271584
ANXA1_FPR2	ANXA1_FPR2	4.9544144276048e-06	1.55937915599015
TTR_NGFR	TTR_NGFR	5.18699574902914e-06	0.569411036579614
NGF_NGFR	NGF_NGFR	1.22386435972288e-05	0.617730048224108
EFNA1_EPHA4	EFNA1_EPHA4	1.42594242572569e-05	0.649622757426074
PDGFB_ADGRV1	PDGFB_ADGRV1	1.57234317348376e-05	0.663560656589937
MIF_TNFRSF14	MIF_TNFRSF14	1.64077235523807e-05	1.90839649182935
MDK_LRP1	MDK_LRP1	2.01307181330046e-05	1.39128589880636
ANGPT2_TEK	ANGPT2_TEK	2.07999473595954e-05	0.652242367257959
APELA_APLNR	APELA_APLNR	2.37767297266434e-05	0.682696165410322
ANXA1_FPR1	ANXA1_FPR1	3.38885067782124e-05	1.53818211064901
DLK1_NOTCH4	DLK1_NOTCH4	4.05745314250305e-05	0.670590966697296
NOTCH4_JAG2	NOTCH4_JAG2	4.54913470048224e-05	0.671978475394623
APLNR_APLN	APLNR_APLN	5.78221069664764e-05	0.630426400396559
PECAM1_CD177	PECAM1_CD177	5.81056804749291e-05	0.686050964830978
IL15_IL15RA	IL15_IL15RA	6.23303457961688e-05	1.54925297243689
EPHA2_EFNA5	EPHA2_EFNA5	7.30956188276233e-05	1.92051481786651
NAMPT_P2RY6	NAMPT_P2RY6	7.67054463619576e-05	1.42984755385979
BMP8B_PLAUR	BMP8B_PLAUR	8.63190712713235e-05	1.75398038137397
FGF2_FGFRL1	FGF2_FGFRL1	9.73726276732867e-05	1.50420820740104
DLL4_NOTCH3	DLL4_NOTCH3	0.000119237627110413	0.681249695558745
HLA-DPA1_GAL	HLA-DPA1_GAL	0.000121712407653907	1.42413063650124
FGF17_FGFR1	FGF17_FGFR1	0.000144889463555176	1.390770912145
GPR1_RARRES2	GPR1_RARRES2	0.000144892582263689	1.67530931336614
NOTCH4_DLL4	NOTCH4_DLL4	0.000162176315562923	0.724482660586652
NGFR_BDNF	NGFR_BDNF	0.000162519778300063	0.63918321033482
EGFR_TGFA	EGFR_TGFA	0.000164089589241967	0.699989367392751
VEGFA_KDR	VEGFA_KDR	0.000164947109283275	0.721203133283153
UCN_CRHR2	UCN_CRHR2	0.000185114920680851	1.4681327526663
PDGFB_PDGFRB	PDGFB_PDGFRB	0.000189558720335437	0.687572911985709
JAG1_NOTCH4	JAG1_NOTCH4	0.000191476201231722	0.709035329449847
ADCYAP1_SCTR	ADCYAP1_SCTR	0.000202578330119274	0.63998961197657
LGR4_RSPO3	LGR4_RSPO3	0.000206882089728855	0.627620939086949
CSF1_SIRPA	CSF1_SIRPA	0.000209630510781378	1.52124460285857
WNT5A_PTPRK	WNT5A_PTPRK	0.000235774398915867	1.25402898761798
FFAR2_FAM3C	FFAR2_FAM3C	0.00024492569215262	0.719097999566976
PDGFRB_PDGFD	PDGFRB_PDGFD	0.000290467575559616	0.663703531086128
ACE2_GHRL	ACE2_GHRL	0.000305902491198329	0.690952542202578
EFNA3_EPHA7	EFNA3_EPHA7	0.000310217201705987	0.718317709042326
RSPO4_LGR6	RSPO4_LGR6	0.000320001197225639	1.70474472312804
SCGB3A1_NOTCH3	SCGB3A1_NOTCH3	0.000345892381421353	0.637856069495662
NPPA_NPR3	NPPA_NPR3	0.000394151263080289	0.743817685868999
CSF1_SLC7A1	CSF1_SLC7A1	0.000400372210572986	1.49693381794898
FLT1_VEGFB	FLT1_VEGFB	0.000400795973484303	0.71123254860716
CORT_SSTR1	CORT_SSTR1	0.000401829755579119	0.735496988861293
FGFR1_KL	FGFR1_KL	0.000451311222349537	0.711037392522371
TFRC_TNFSF13B	TFRC_TNFSF13B	0.000522914909897865	1.43587877935321
ADORA3_ENTPD1	ADORA3_ENTPD1	0.000525111386974642	0.67992477346883
KDR_VEGFC	KDR_VEGFC	0.000571320455441393	0.716888418237916
EFNB2_EPHA4	EFNB2_EPHA4	0.000584070636310052	0.723545116229578
ERBB3_NRG1	ERBB3_NRG1	0.000588514358984882	0.671029458228679
DLL1_NOTCH4	DLL1_NOTCH4	0.000605929475308131	0.764819275396295
AGT_AGTR1	AGT_AGTR1	0.000625113064388172	0.694930851706602
NRP1_SEMA3A	NRP1_SEMA3A	0.000638665599617227	0.626749710982906
LGALS9_MRC2	LGALS9_MRC2	0.00065406266487078	1.40251193406309
EFNB2_EPHB4	EFNB2_EPHB4	0.000677025536164	0.726181482713905
GALR2_GAL	GALR2_GAL	0.000693500554754034	1.31384728215743
WNT5A_ROR2	WNT5A_ROR2	0.000693945694355325	1.54259502477744
FGFR2_CD83	FGFR2_CD83	0.000716853434048925	0.641258423829117
CCR10_CCL7	CCR10_CCL7	0.00072908109857206	1.49646235035416
EPHB6_EFNB2	EPHB6_EFNB2	0.000734853569581362	0.713542651361419
EFNA1_EPHA3	EFNA1_EPHA3	0.00082704685071544	0.727538456780072
TNFRSF1A_GRN	TNFRSF1A_GRN	0.000860490154231397	1.21514203944771
NGFR_NTF4	NGFR_NTF4	0.000871436365704747	0.604241621959045
POMC_MC1R	POMC_MC1R	0.000889683744451197	1.42036071761512
CXCR3_CCL20	CXCR3_CCL20	0.000908462145260747	0.704403508453064
NGFR_IL2	NGFR_IL2	0.000937319934291692	0.728402515465514
EPHA4_EFNB1	EPHA4_EFNB1	0.000941927478564475	0.685839413935505
SSTR1_SST	SSTR1_SST	0.000963812572689959	0.671424562552104
TTR_AGER	TTR_AGER	0.000975597646341808	1.61035726049748
VGF_NTRK1	VGF_NTRK1	0.00098959250459929	1.40919268576182
FGF2_FGFR2	FGF2_FGFR2	0.0009954468705069	1.38656627645859
NGFR_NTF3	NGFR_NTF3	0.00103722490124114	0.66260920706485
CSF1_CELSR3	CSF1_CELSR3	0.00104432824269207	1.30366568838331
CCL19_ACKR4	CCL19_ACKR4	0.00117464213076002	0.772243110343379
VEGFA_EPHB2	VEGFA_EPHB2	0.00121837750164655	1.55744991321967
CX3CR1_CX3CL1	CX3CR1_CX3CL1	0.00125495642105777	0.701538079881735
NPPA_NPR2	NPPA_NPR2	0.00126526042530606	1.40284313560814
TNFSF18_TNFRSF18	TNFSF18_TNFRSF18	0.00134303779087419	1.59373162676972
TNFSF14_LTBR	TNFSF14_LTBR	0.00135083584681239	1.60624982039043
NCAM1_BDNF	NCAM1_BDNF	0.00135395468434318	1.50097545683428
EPO_EFNB2	EPO_EFNB2	0.00136178606778525	0.671385335040788
WNT3A_LRP1	WNT3A_LRP1	0.00138417090817056	1.37131483829762
ACKR2_CCL28	ACKR2_CCL28	0.00141501586647619	0.720849985103738
VSTM1_ADGRG3	VSTM1_ADGRG3	0.00149480898323662	1.40490543497496
LRP5_FAM3B	LRP5_FAM3B	0.00151016051783903	0.698863266837652
CSF1R_CSF3	CSF1R_CSF3	0.00151322132771892	1.52134958163391
NOTCH2_DLL4	NOTCH2_DLL4	0.0015857650141784	0.715241720378597
NOTCH1_DLL4	NOTCH1_DLL4	0.00164474323128938	0.753171642132777
EFNB2_EPHB1	EFNB2_EPHB1	0.00168223890428976	0.766078759944035
FZD6_WNT5A	FZD6_WNT5A	0.00168360554976821	1.44498830052379
NRG2_ERBB3	NRG2_ERBB3	0.00179947066174369	0.732401273198227
CCL22_DPP4	CCL22_DPP4	0.00191594021161567	0.752649874871008
NCR3_NCR3LG1	NCR3_NCR3LG1	0.0020294933645757	0.728627795317681
EPHB2_EFNB2	EPHB2_EFNB2	0.00210783270057679	0.744561428462991
EPHB2_EFNB1	EPHB2_EFNB1	0.00211427222516058	1.28352039813645
SIRPA_CD47	SIRPA_CD47	0.00212315811026098	1.49545823855143
FGFR1_NCAM1	FGFR1_NCAM1	0.00213627815002193	1.50725400804619
TNFSF14_TNFRSF14	TNFSF14_TNFRSF14	0.0021540657578164	1.66558541602103
ERBB3_BTC	ERBB3_BTC	0.00217640051859658	0.730738376186218
NMU_NMUR1	NMU_NMUR1	0.00221141792494239	1.40907038657292
PF4_ACKR1	PF4_ACKR1	0.00235777250042601	0.763529787944027
CDH1_KLRG1	CDH1_KLRG1	0.00241230201264286	0.705911590288514
ACKR2_CCL14	ACKR2_CCL14	0.00242762061839785	0.787810082817436
EFNA1_EPHA2	EFNA1_EPHA2	0.00249542098770517	0.760763213587892
WNT2B_FZD4	WNT2B_FZD4	0.00251859318837366	0.692248637593835
ADORA2A_ENTPD1	ADORA2A_ENTPD1	0.00259187859591059	0.714713730745107
EFNA1_EPHA1	EFNA1_EPHA1	0.00264421890695199	0.726324062350058
TNF_FLT4	TNF_FLT4	0.00281848433536203	0.776121331675891
NRP2_SEMA3C	NRP2_SEMA3C	0.00285662871774839	1.2877182462013
PTN_ALK	PTN_ALK	0.00288295985771991	0.726586546937992
EGFR_MIF	EGFR_MIF	0.00292326850080604	1.54280688385458
IGF2_IDE	IGF2_IDE	0.00293076318169472	1.48794717201306
HGF_CD44	HGF_CD44	0.00304269896207265	1.39515874619396
FGF5_FGFR2	FGF5_FGFR2	0.0030845152099096	0.727865388350346
EFNA1_EPHA7	EFNA1_EPHA7	0.00312545600510339	0.749401535856874
TNFSF4_TNFRSF4	TNFSF4_TNFRSF4	0.00322680093695205	1.49766212390656
VEGFA_FLT1	VEGFA_FLT1	0.00324093204176268	0.816933216865409
EGFR_GRN	EGFR_GRN	0.00325957832900392	1.33688207833868
TNFSF12_TNFRSF25	TNFSF12_TNFRSF25	0.00345733693819206	1.58542986319991
EGFR_COPA	EGFR_COPA	0.00347023075271791	0.742374038028767
CD46_JAG1	CD46_JAG1	0.00351693166499611	0.722667883345356
NRP1_VEGFB	NRP1_VEGFB	0.00376455178735136	0.750864145444153
EGFR_EGF	EGFR_EGF	0.00387518554914568	0.659128703753053
EFNB2_EPHB3	EFNB2_EPHB3	0.00392147231975881	0.778376855242233
FGFR3_EPHA4	FGFR3_EPHA4	0.00394265061573218	0.779528100891199
NTRK1_NAMPT	NTRK1_NAMPT	0.00404628701792409	1.34346282549648
EPHA3_EFNA5	EPHA3_EFNA5	0.00416572448900476	1.46257362387247
CD74_APP	CD74_APP	0.0041973535512676	0.715675978865435
CD44_HBEGF	CD44_HBEGF	0.00428969376341481	1.35434451701935
TNFSF15_TNFRSF25	TNFSF15_TNFRSF25	0.00444711989692825	1.41833380892104
TYRO3_GAS6	TYRO3_GAS6	0.00449366918366922	1.27539672548745
PECAM1_CD38	PECAM1_CD38	0.00450132789670799	0.714177542969466
FAM3C_CLEC2D	FAM3C_CLEC2D	0.00469314375044327	1.46809236725455
BDNF_F11R	BDNF_F11R	0.00471000451395243	0.807144952919999
NOTCH2_JAG2	NOTCH2_JAG2	0.00476259467824602	0.66495563384645
SELP_SELPLG	SELP_SELPLG	0.00478711815655652	0.755100317184831
EREG_EGFR	EREG_EGFR	0.00481992628049044	1.47205356126016
CCR10_CCL28	CCR10_CCL28	0.00496655202606444	0.774496421822577
EFNA4_EPHA7	EFNA4_EPHA7	0.00515706286830131	0.733490640222956
CCR1_CCL15	CCR1_CCL15	0.0051660610634765	0.674111972584318
CCR5_CCL7	CCR5_CCL7	0.00524277106898186	1.31356035502484
WNT5A_FZD3	WNT5A_FZD3	0.00530178003598258	1.4473747956786
LGALS9_LRP1	LGALS9_LRP1	0.0053843387851098	1.25094442263129
FZD7_WNT3	FZD7_WNT3	0.00538738807055072	1.27868412777503
CCRL2_CCL19	CCRL2_CCL19	0.00548629739010409	0.822624740409269
TTR_DDR1	TTR_DDR1	0.00566885065093048	0.745577258417836
CD40_CD40LG	CD40_CD40LG	0.00568323190675191	0.716377901586002
FGF2_CD44	FGF2_CD44	0.00578107886025048	1.34557081053301
HLA-E_KLRK1	HLA-E_KLRK1	0.00596843041972406	1.47340281697924
EDN2_EDNRA	EDN2_EDNRA	0.0060069982520512	0.752599673163571
KIT_KITLG	KIT_KITLG	0.00607008834337763	0.606412503296914
MST1_MST1R	MST1_MST1R	0.00610731627128314	1.268905832045
RSPO3_LGR6	RSPO3_LGR6	0.0061701922118339	0.736344436814801
CTLA4_CD86	CTLA4_CD86	0.00622472751905212	1.43702060735404
INHA_TGFBR3	INHA_TGFBR3	0.00628451220229687	1.33465705784473
CSF1R_CSF1	CSF1R_CSF1	0.00663434021507148	1.24514840811053
WNT3A_FZD1	WNT3A_FZD1	0.00665917695730756	0.748605518696446
WNT4_FZD1	WNT4_FZD1	0.00685606617404422	0.738703805096408
EFNA5_EPHA4	EFNA5_EPHA4	0.00689485033544746	1.53634403535497
CCR10_CCL27	CCR10_CCL27	0.00708264161087691	1.50999702024978
FGF17_FGFR2	FGF17_FGFR2	0.00710409259208844	1.39515898739085
PLXNC1_SEMA7A	PLXNC1_SEMA7A	0.00715512104131399	1.29056870573605
AXL_IL15RA	AXL_IL15RA	0.00735107674109559	1.26993037083221
VEGFA_GRIN2B	VEGFA_GRIN2B	0.00755630951610209	1.49014088520012
DLK1_NOTCH2	DLK1_NOTCH2	0.00755682046699691	1.29687025628773
CSF2_CSF1R	CSF2_CSF1R	0.00756171551760643	1.53766404186349
JAG1_NOTCH3	JAG1_NOTCH3	0.00772006625081256	0.744924577014206
TNFRSF11B_TNFSF11	TNFRSF11B_TNFSF11	0.00774071805973564	0.769988873941284
EFNA3_EPHA4	EFNA3_EPHA4	0.0078314170325261	0.758603135752009
LGALS9_SLC1A5	LGALS9_SLC1A5	0.00799731972713991	1.24351470617471
COPA_P2RY6	COPA_P2RY6	0.00807507611920844	1.1949308183794
FGFR2_EPHA4	FGFR2_EPHA4	0.00816026894509347	0.789189250047505
CALCA_CALCR	CALCA_CALCR	0.00821006109598343	1.36308529783214
GH1_GHR	GH1_GHR	0.00833761463269722	0.773168930609353
PLXNB1_SEMA4D	PLXNB1_SEMA4D	0.00835641018780953	1.30121788631016
EGFR_BTC	EGFR_BTC	0.00873297401644479	0.742637591163767
CD80_CD274	CD80_CD274	0.00877668446446023	1.52788210162784
NOTCH1_JAG1	NOTCH1_JAG1	0.00891419763815526	0.718153508924313
EPHA4_EFNB3	EPHA4_EFNB3	0.00893337502521263	0.728751047888135
VIP_VIPR2	VIP_VIPR2	0.00895495959069781	1.46643836944983
NOTCH3_JAG2	NOTCH3_JAG2	0.00903817260625639	1.43588294733661
SAA1_FPR2	SAA1_FPR2	0.0091785552063377	1.30276804353885
MDK_ALK	MDK_ALK	0.00926340834862349	1.21578480126367
EGFR_HBEGF	EGFR_HBEGF	0.00928713711478246	0.774722312786968
NOTCH1_JAG2	NOTCH1_JAG2	0.00936706810860988	0.767705156149625
IL13_TMEM219	IL13_TMEM219	0.00940880044958659	0.679329752840538
NAMPT_IL13RA2	NAMPT_IL13RA2	0.00942987899774872	1.37329503566452
WNT3A_FZD2	WNT3A_FZD2	0.00970626485131409	1.27889159352971
DPP4_CXCL9	DPP4_CXCL9	0.0101573338754273	0.778578980637385
CCR1_CCL7	CCR1_CCL7	0.0103857654857781	1.34434307367665
CCR4_CCL17	CCR4_CCL17	0.0104557325182617	0.763163355017272
ADORA2A_NAMPT	ADORA2A_NAMPT	0.0105034166017531	1.25589347426568
TBXA2R_GHRL	TBXA2R_GHRL	0.0105091606467949	0.764210766184507
EFNA4_EPHA4	EFNA4_EPHA4	0.0107059696610352	0.756927228671315
ACKR2_CCL7	ACKR2_CCL7	0.0108992144875395	1.27725524206245
FLT4_VEGFC	FLT4_VEGFC	0.0112471359280402	0.793408295001017
CCL2_CCR2	CCL2_CCR2	0.0113345038796819	0.767611399305433
CXCL2_CXCR2	CXCL2_CXCR2	0.0114190286043516	1.47368716136598
EFNA5_EPHA7	EFNA5_EPHA7	0.0114257630296755	1.34702209067331
WNT5A_ROR1	WNT5A_ROR1	0.0115417984680055	1.27747789868196
FGFR2_PTPRR	FGFR2_PTPRR	0.0116246804030604	0.790024351296345
CD44_FGFR2	CD44_FGFR2	0.0116301110507881	1.33044399999137
FPR2_CAMP	FPR2_CAMP	0.0117187704104055	0.722463162315906
EPHB2_EFNB3	EPHB2_EFNB3	0.0118927942304219	1.28618532420704
PDGFB_LRP1	PDGFB_LRP1	0.0119100505876799	0.756587936486389
MDK_SORL1	MDK_SORL1	0.0121120850759581	1.33839324975487
ADRB2_VEGFB	ADRB2_VEGFB	0.0122351742037629	0.754043954338067
NPR2_NPPC	NPR2_NPPC	0.0126633511187205	1.29235182200111
GAL_GALR1	GAL_GALR1	0.0128241058156674	1.39318533897994
NTRK1_GRN	NTRK1_GRN	0.0128771339187729	1.23504569699558
FLT4_PDGFC	FLT4_PDGFC	0.0131879929708488	0.771893326554155
EDA_EDA2R	EDA_EDA2R	0.0132924403764291	0.662353368027496
NTRK1_AIMP1	NTRK1_AIMP1	0.0133656757194719	1.20585843502113
LGALS9_CD44	LGALS9_CD44	0.0133706670198884	1.24989081581099
DLL1_NOTCH3	DLL1_NOTCH3	0.0134113396204651	1.32005710484688
NRP1_VEGFA	NRP1_VEGFA	0.0134877984569994	0.781544066681753
CD200_CD200R1	CD200_CD200R1	0.0138088444584764	0.738326139126017
CXCL8_CXCR2	CXCL8_CXCR2	0.0142348931592243	1.52917352194102
HLA-E_KLRC2	HLA-E_KLRC2	0.0144753946977957	1.23174568964456
WNT5A_FZD2	WNT5A_FZD2	0.0145766002349531	1.31086213360374
IGFL2_IGFLR1	IGFL2_IGFLR1	0.0147095175380181	1.40217310202019
C3_C3AR1	C3_C3AR1	0.0149152651015846	0.758310736152572
HLA-C_FAM3C	HLA-C_FAM3C	0.0155158844560147	0.731938001048546
FGF2_FGFR3	FGF2_FGFR3	0.0155242020970356	1.31390533595975
ADCYAP1_DPP4	ADCYAP1_DPP4	0.0157007606868756	0.792604943184686
EPHA1_EFNA5	EPHA1_EFNA5	0.0160804622166892	1.24141515956418
FGFR4_SCGB3A1	FGFR4_SCGB3A1	0.0161493592504092	0.792086831373682
PDGFB_PDGFRA	PDGFB_PDGFRA	0.0162856320977987	0.738938030246339
FGF1_TGFBR3	FGF1_TGFBR3	0.0164631056671998	0.779319624320012
EPHB4_EFNB1	EPHB4_EFNB1	0.0165935452906022	0.785008270351277
CRH_CRHR2	CRH_CRHR2	0.0167653378707671	1.32409339723387
TNFSF13_TNFRSF14	TNFSF13_TNFRSF14	0.0171195206809445	0.677268806579164
FGFR2_FGF9	FGFR2_FGF9	0.0172658694300503	0.789188779027809
IGF2_IGF2R	IGF2_IGF2R	0.0172677437625525	1.32088307982055
GRN_SORT1	GRN_SORT1	0.0173167096648754	1.22295041490665
EGFR_TGFB1	EGFR_TGFB1	0.0180411163354914	1.37684547700153
HLA-DRB1_OGN	HLA-DRB1_OGN	0.0181834487587085	0.742488432643204
FGF2_FGFR1	FGF2_FGFR1	0.0185453167676984	1.23122298532502
WNT7B_FZD4	WNT7B_FZD4	0.0185918220403685	1.3515903373942
FZD6_WNT4	FZD6_WNT4	0.0188137200671776	1.23377076097809
PTGER3_GHRL	PTGER3_GHRL	0.0190103644602007	0.743057365448922
CXCL5_ACKR1	CXCL5_ACKR1	0.0191112562781693	1.28859286047606
TG_ASGR1	TG_ASGR1	0.0191755006805495	1.32579329591993
CTLA4_CD80	CTLA4_CD80	0.0192868322578384	1.35068245730238
LAMP1_VSTM1	LAMP1_VSTM1	0.0194383137650014	1.28543457195134
ACKR3_CXCL12	ACKR3_CXCL12	0.0196134398172125	0.81154265152397
LGALS9_MET	LGALS9_MET	0.0196794101046273	1.30936643729316
FLT3_FLT3LG	FLT3_FLT3LG	0.0198601470471652	0.752260611308425
CXCL2_CXCR1	CXCL2_CXCR1	0.0199785157884816	1.38530281420888
IL1B_ADRB2	IL1B_ADRB2	0.0200000799433899	0.771456208893018
GPR42_FAM3C	GPR42_FAM3C	0.0200065185903701	0.748763521469056
FLT1_PGF	FLT1_PGF	0.0200994026067781	0.80501537542431
BDNF_NTRK2	BDNF_NTRK2	0.0201575070042617	0.828163168868356
CCR6_CCL20	CCR6_CCL20	0.0202113765652751	0.785179655361362
TGFB2_TGFBR3	TGFB2_TGFBR3	0.0203603629938736	0.786728210837345
CCL21_CCR7	CCL21_CCR7	0.0204282948951628	1.35928734606781
FZD9_WNT7A	FZD9_WNT7A	0.0207551673422823	0.775396992678453
TGFB1_TGFBR3	TGFB1_TGFBR3	0.020948365198778	0.703789434141141
FGF1_FGFR2	FGF1_FGFR2	0.0210697503265126	0.79916867278015
CXCL11_DPP4	CXCL11_DPP4	0.0212923508386789	0.794971758473965
NTRK1_NTF3	NTRK1_NTF3	0.0213367028495809	1.29110454896501
AVP_AVPR2	AVP_AVPR2	0.021608449029981	0.857557293075244
AVP_AVPR1A	AVP_AVPR1A	0.0218074528454003	0.752576206740619
CCL7_ACKR1	CCL7_ACKR1	0.0220264224851712	0.814223509172837
RYK_WNT3A	RYK_WNT3A	0.0221307441080446	1.32088261750805
FGF1_FGFR3	FGF1_FGFR3	0.0222928473709378	0.687608095999789
CCL22_CCR4	CCL22_CCR4	0.0224241151905743	0.789700191684467
ADCYAP1_VIPR1	ADCYAP1_VIPR1	0.0224737202129193	0.798064428806499
CXCL8_CXCR1	CXCL8_CXCR1	0.022574786449206	1.42578379595058
WISP3_SORL1	WISP3_SORL1	0.0227714624676045	0.788362192468527
CCL2_CCR10	CCL2_CCR10	0.0228383312935093	0.758862825516262
EPHA1_EFNA4	EPHA1_EFNA4	0.0230134657930248	1.27236985472164
C5AR1_RPS19	C5AR1_RPS19	0.0232363112683145	1.21487833439886
GIP_DPP4	GIP_DPP4	0.0238029801507837	0.796457327839702
CXCR1_CXCL6	CXCR1_CXCL6	0.0238610264542214	1.33114338190987
CSF1R_IL34	CSF1R_IL34	0.0239197316431795	1.24350322166477
HLA-C_KIR2DL1	HLA-C_KIR2DL1	0.0244931966322101	0.759212974392893
TNF_RIPK1	TNF_RIPK1	0.0245092853252199	0.758067185191753
CD48_CD244	CD48_CD244	0.0245205740577247	0.808415784760813
PPY_NPY5R	PPY_NPY5R	0.0245718875774741	1.22579580832353
MET_HGF	MET_HGF	0.0245845096919043	1.30659423377179
ERBB4_NRG4	ERBB4_NRG4	0.0246046576141047	1.29537269268912
CALCB_CALCR	CALCB_CALCR	0.0246687117913809	1.31350582917076
GLRA2_FAM3C	GLRA2_FAM3C	0.0248366092839619	0.752169653536748
DPP4_CXCL12	DPP4_CXCL12	0.0248582957066876	0.810117574713812
EPHA3_EFNA4	EPHA3_EFNA4	0.0254989962355836	1.51656289632091
FGF18_FGFR1	FGF18_FGFR1	0.0255444279293859	1.18023342700489
PLXNB2_SEMA4G	PLXNB2_SEMA4G	0.0258182080924122	0.78015251505662
EPHA2_EFNA3	EPHA2_EFNA3	0.025831615372879	0.789994909141577
CXCR1_CXCL5	CXCR1_CXCL5	0.0265775508489638	1.27109990193791
FGF18_FGFR2	FGF18_FGFR2	0.0266328046179525	0.756920464791906
TNFRSF10B_FASLG	TNFRSF10B_FASLG	0.0266826414555418	1.16952692919447
DLK1_NOTCH3	DLK1_NOTCH3	0.0268004748556288	0.809558431358232
TNFSF9_ADGRG5	TNFSF9_ADGRG5	0.0272104733135792	0.784138939381473
AXL_GAS6	AXL_GAS6	0.027739930119671	1.27301046144966
GLP2R_GCG	GLP2R_GCG	0.0279095299483174	1.32184921338992
C5_C5AR1	C5_C5AR1	0.0285517747272024	1.27520304238616
FGFR1_FGFR2	FGFR1_FGFR2	0.0287172306737005	0.778756037704453
VIP_VIPR1	VIP_VIPR1	0.0287934370311091	1.34228657361111
IGF2_IGF1R	IGF2_IGF1R	0.0289582721082372	1.3234077739321
CCL16_CCR1	CCL16_CCR1	0.0292343526181481	1.42870535438137
TNFRSF10A_TNFSF10	TNFRSF10A_TNFSF10	0.0293225353028139	0.743544509351561
LGALS9_SORL1	LGALS9_SORL1	0.0296351575760672	0.802294344916424
ADORA2B_ENTPD1	ADORA2B_ENTPD1	0.0301891148447671	1.53044689079549
CRHR2_UCN3	CRHR2_UCN3	0.0301912942573771	0.736125446720447
LILRA4_BST2	LILRA4_BST2	0.0302121773229066	0.726871296494037
CCR2_CCL26	CCR2_CCL26	0.0309618370148401	0.821489466485398
CXCR2_CXCL5	CXCR2_CXCL5	0.0316470376099495	1.26411714576702
PROS1_AXL	PROS1_AXL	0.0321138936187291	0.756633834929124
WNT5A_ANTXR1	WNT5A_ANTXR1	0.0329585527035934	1.31217743885361
PTN_PTPRS	PTN_PTPRS	0.0332677638221325	0.8159313340689
CXCR3_CCL19	CXCR3_CCL19	0.0332900985255689	0.84037920152793
TNFSF13_TNFRSF17	TNFSF13_TNFRSF17	0.033493517609455	0.686928066599476
EPHA3_EFNA3	EPHA3_EFNA3	0.0337496604336924	1.37361591084831
TIMP1_FGFR2	TIMP1_FGFR2	0.0339053953664215	1.50261114921541
EPHB1_EFNB1	EPHB1_EFNB1	0.0339084351880711	0.783672163651231
EPHB3_EFNB1	EPHB3_EFNB1	0.0344366313011446	0.773528601738214
IDE_CCL23	IDE_CCL23	0.0345173010432659	0.735780452690993
GH1_PRLR	GH1_PRLR	0.0347007804099334	0.833505938542137
NRP1_PGF	NRP1_PGF	0.034748210095502	0.827389082876071
IL13_IL13RA2	IL13_IL13RA2	0.0365643830986055	0.703751105960585
PTHLH_PTH1R	PTHLH_PTH1R	0.0366855521274597	1.32869424623719
EPO_EPOR	EPO_EPOR	0.036850168718617	1.52612511028147
RLN1_RXFP1	RLN1_RXFP1	0.037131000167247	0.754263712359718
CD70_GPRC5B	CD70_GPRC5B	0.0372547978421595	0.80327703865892
CCL3L3_CCR1	CCL3L3_CCR1	0.0374127368193098	1.40996837927501
WNT7B_FZD10	WNT7B_FZD10	0.0375808182898965	1.27774161464934
CMKLR1_RARRES2	CMKLR1_RARRES2	0.0379213984000897	1.22254126345212
XCL1_ADGRV1	XCL1_ADGRV1	0.0382125580610976	0.754479847774341
NRP2_SEMA3F	NRP2_SEMA3F	0.0382780612805533	0.716212419498095
HLA-A_KIR3DL1	HLA-A_KIR3DL1	0.0388261747616283	0.652432568809252
HLA-F_KIR3DL1	HLA-F_KIR3DL1	0.0388261747616283	0.652432568809252
LGALS9_PTPRK	LGALS9_PTPRK	0.0388376965435855	0.776678796734807
ACKR2_CCL2	ACKR2_CCL2	0.0394361230955789	0.76541441262346
CCR7_CCL19	CCR7_CCL19	0.0397945374601497	0.872334238636708
LTA_RIPK1	LTA_RIPK1	0.040896783460904	0.739353126102361
ANXA1_FPR3	ANXA1_FPR3	0.0411348067128685	0.73923803385169
XCR1_XCL2	XCR1_XCL2	0.0416081518099952	0.702814050318143
CD44_SELE	CD44_SELE	0.0417533475062388	0.800038921320567
ICAM3_CD209	ICAM3_CD209	0.0421097779389862	1.27339350194637
TNFSF9_IL13RA2	TNFSF9_IL13RA2	0.0421506195026062	0.763076826115879
INSL3_RXFP1	INSL3_RXFP1	0.042187182560027	0.682611694203606
CCL2_ACKR1	CCL2_ACKR1	0.0425014052901345	0.777338498145511
EPHB6_EFNB1	EPHB6_EFNB1	0.0425997426083436	0.813381884932364
LAMP1_FAM3C	LAMP1_FAM3C	0.0435565792461864	0.770585847889531
FGF17_FGFR4	FGF17_FGFR4	0.0437606503193172	1.46835733018085
CD99_PILRA	CD99_PILRA	0.0440560677210504	0.717240044434154
TNFRSF13B_TNFSF13	TNFRSF13B_TNFSF13	0.0446068802741687	0.739503822077472
EPHB2_EFNA5	EPHB2_EFNA5	0.0447419594809023	1.43823218699491
TNFSF13_TNFRSF1A	TNFSF13_TNFRSF1A	0.045393082313169	0.759650272630559
CXCR2_CXCL6	CXCR2_CXCL6	0.0457951864576912	1.32579483416303
NOTCH1_DLK1	NOTCH1_DLK1	0.0460055189805155	0.761682587098546
CXADR_FAM3C	CXADR_FAM3C	0.0467248800571682	0.783424834784991
SPP1_CD44	SPP1_CD44	0.0473493916348994	1.22018444565378
CCL3_IDE	CCL3_IDE	0.0482134023085781	0.838251870465626
IL6_HRH1	IL6_HRH1	0.0487280240914951	1.28964828141554
TNFRSF1B_GRN	TNFRSF1B_GRN	0.0487494224631662	0.805978616821993
NOTCH1_NOV	NOTCH1_NOV	0.0488322157796937	0.777265940199961
EREG_ERBB4	EREG_ERBB4	0.0490626510394643	1.29430037018766
SEMA3E_PLXND1	SEMA3E_PLXND1	0.0496028008215827	0.803795842047612
GPR37L1_PSAP	GPR37L1_PSAP	0.0499120704208764	0.819351103307451
TNFSF10_RIPK1	TNFSF10_RIPK1	0.0500419616103239	0.735537931723535
GCG_DPP4	GCG_DPP4	0.0509968122103901	0.786042126321673
BTC_ERBB4	BTC_ERBB4	0.0512764537393937	0.778573356481433
CCR1_CCL13	CCR1_CCL13	0.0529793974416899	1.14815100016747
RLN2_RXFP1	RLN2_RXFP1	0.0531082761289982	0.803137432584052
EPHA1_EFNA3	EPHA1_EFNA3	0.053608768258408	1.29358607018798
CCL3L3_DPP4	CCL3L3_DPP4	0.0537006891435603	0.786325446278302
SEMA4A_PLXND1	SEMA4A_PLXND1	0.0539355256163077	0.774972709398752
NTF3_NTRK3	NTF3_NTRK3	0.0545273303542072	1.2931507678424
ACKR2_CCL8	ACKR2_CCL8	0.0553047462675452	1.16570839952078
CCL16_HRH4	CCL16_HRH4	0.0554330717862201	1.29299975023083
KISS1_KISS1R	KISS1_KISS1R	0.0569398274970798	1.22794207356663
NPR1_NPPC	NPR1_NPPC	0.0572020952689702	0.806865629228699
TNFRSF8_TNFSF8	TNFRSF8_TNFSF8	0.0574086531974176	0.71259806323395
FAS_FASLG	FAS_FASLG	0.0578636108453905	0.805361411117504
EPHB6_EFNB3	EPHB6_EFNB3	0.0581563275004119	1.22440843571839
HLA-F_KIR3DL2	HLA-F_KIR3DL2	0.05865482825516	0.693854939040575
HLA-B_KIR3DL2	HLA-B_KIR3DL2	0.05865482825516	0.693854939040575
PTGIR_GHRL	PTGIR_GHRL	0.0588493406897644	1.27342573577394
NRG1_ERBB4	NRG1_ERBB4	0.0593249970464087	0.777826234343258
RSPO4_LGR4	RSPO4_LGR4	0.0595836343039199	0.809421144744359
WNT7A_FZD5	WNT7A_FZD5	0.0597934267209661	0.727663599921651
FGFR2_FGFR3	FGFR2_FGFR3	0.0611616275193276	1.21335179692557
NRP2_PGF	NRP2_PGF	0.0613020911016461	0.796361548753024
HLA-E_KLRC1	HLA-E_KLRC1	0.0622592145837105	1.23742327269578
CXCL1_CXCR2	CXCL1_CXCR2	0.0627565848777443	1.27220265343329
CXCR1_YARS	CXCR1_YARS	0.0630598867332679	0.862408037743599
ACKR2_CCL3	ACKR2_CCL3	0.0644239742096486	0.845635301043826
ICOSLG_ICOS	ICOSLG_ICOS	0.0648959051744425	1.24021950483945
EGFR_AREG	EGFR_AREG	0.0656458190527687	1.26489862039306
PPBP_CXCR2	PPBP_CXCR2	0.0657471644478811	1.35435072672173
XCR1_XCL1	XCR1_XCL1	0.0675260252909486	0.759056847359636
AVP_OXTR	AVP_OXTR	0.0682110381889041	1.14254845480914
ICAM1_AREG	ICAM1_AREG	0.0683939543493688	0.757915056059066
CD160_TNFRSF14	CD160_TNFRSF14	0.0687169285303856	1.29451410865915
TNFSF11_TNFRSF11A	TNFSF11_TNFRSF11A	0.0688044722847283	1.21167626083101
JAG1_NOTCH2	JAG1_NOTCH2	0.0693862679814472	0.740876910965067
LGALS9_HAVCR2	LGALS9_HAVCR2	0.0727661401802753	0.77497195449561
KNG1_BDKRB1	KNG1_BDKRB1	0.073261363833774	1.2467026800692
PMCH_MCHR1	PMCH_MCHR1	0.0732832298908743	1.26676167843854
TNFRSF17_TNFSF13B	TNFRSF17_TNFSF13B	0.073302793013887	1.19270309487521
FPR3_HEBP1	FPR3_HEBP1	0.0744696283551288	0.774700723421107
CCL8_ACKR1	CCL8_ACKR1	0.0749181965423529	0.852677516050388
CCL4_SLC7A1	CCL4_SLC7A1	0.0757733725529481	1.21433264976915
CXCL1_CXCR1	CXCL1_CXCR1	0.0774228178949875	1.26703577640764
HLA-G_LILRB2	HLA-G_LILRB2	0.07865352799806	1.19794946061523
HLA-F_LILRB2	HLA-F_LILRB2	0.07865352799806	1.19794946061523
KIR2DL3_FAM3C	KIR2DL3_FAM3C	0.0791719418610641	0.794447511730433
WNT7B_FZD1	WNT7B_FZD1	0.0794072332890542	0.794628071536497
PVR_TIGIT	PVR_TIGIT	0.0800400830128704	1.12248673714904
APP_FPR2	APP_FPR2	0.0803808559461834	0.784841461012586
ACKR1_CCL17	ACKR1_CCL17	0.083303332890482	0.786755476501747
WNT4_SMO	WNT4_SMO	0.0839583342826294	1.18795522864946
FGFR3_FGF9	FGFR3_FGF9	0.0854492372629538	0.838178605267426
VIP_AVPR1A	VIP_AVPR1A	0.0855638063650846	1.2208908388397
CXCL1_ACKR1	CXCL1_ACKR1	0.0857429782733553	1.17016921206766
GDF11_ANTXR1	GDF11_ANTXR1	0.0863661892200435	1.09469110412953
COPA_SORT1	COPA_SORT1	0.0883496440482927	1.35177237495259
ADGRG5_FAM3C	ADGRG5_FAM3C	0.0884794290075879	0.781474819189149
ICAM1_SPN	ICAM1_SPN	0.0885844473246044	0.728466171329028
ACVR2A_INHBE	ACVR2A_INHBE	0.088992242425647	0.832639116313316
WNT5A_EPHA7	WNT5A_EPHA7	0.0893397370651317	0.81557305115292
BMP2_SMO	BMP2_SMO	0.0901664873373221	0.746176379151374
SELE_SELPLG	SELE_SELPLG	0.0909848250746639	0.759745248848767
CCL21_ACKR4	CCL21_ACKR4	0.0920363858589962	0.837188805108595
TNFRSF10A_FGFR4	TNFRSF10A_FGFR4	0.092082499387692	0.755054139184241
OXT_OXTR	OXT_OXTR	0.0922545360345081	1.19318635729613
CALCR_ADM	CALCR_ADM	0.0939246432812444	1.28776900303984
EPHB4_EFNB3	EPHB4_EFNB3	0.0955411242729766	0.833531121888346
ADORA1_ENTPD1	ADORA1_ENTPD1	0.0970056405464366	1.16146730159725
CCL16_CCR8	CCL16_CCR8	0.0971573954593319	1.32992828794313
CCL16_CCR2	CCL16_CCR2	0.0979882947587583	0.845562923838467
C5_C5AR2	C5_C5AR2	0.10143808885788	1.22533905300453
CD72_SEMA4D	CD72_SEMA4D	0.101488439559797	1.13041373419004
NRP2_VEGFA	NRP2_VEGFA	0.101855254313694	1.25667445968059
GRIN2A_IL16	GRIN2A_IL16	0.102333599529987	0.84525165561589
PDGFA_PDGFRA	PDGFA_PDGFRA	0.102439038080862	1.16445193776361
FGFR1_FGF5	FGFR1_FGF5	0.103461353059684	1.16195432906795
BTLA_TNFRSF14	BTLA_TNFRSF14	0.104182417002861	1.23761857100147
CXCR3_CXCL9	CXCR3_CXCL9	0.107832053696234	0.847356818650253
CXCL3_CXCR2	CXCL3_CXCR2	0.108327038626583	1.4123831449567
LAIR1_LILRB4	LAIR1_LILRB4	0.108542675930503	1.14029548391127
NPPA_NPR1	NPPA_NPR1	0.109883731472932	1.34313708749407
GRIN2D_IL16	GRIN2D_IL16	0.110197349256263	1.11264031517285
PDCD1_FAM3C	PDCD1_FAM3C	0.110551401166704	0.713720121766361
NGF_NTRK1	NGF_NTRK1	0.111866720694107	1.33087370035506
SCT_VIPR1	SCT_VIPR1	0.112810579174843	1.22011804168523
IL16_GRIN2C	IL16_GRIN2C	0.113671827040874	0.875728820357241
ERBB4_HBEGF	ERBB4_HBEGF	0.113772882897132	0.837870195752441
NOTCH2_IL24	NOTCH2_IL24	0.114316196747931	0.824784982235096
GCG_IDE	GCG_IDE	0.114569016012218	0.783954653637796
EPO_EPHB4	EPO_EPHB4	0.115983698930507	1.24046904976461
EPOR_KITLG	EPOR_KITLG	0.116087121511983	1.18040723667029
ACKR2_CCL13	ACKR2_CCL13	0.117426520425747	1.24225934053222
CCR1_CCL8	CCR1_CCL8	0.118189565008399	1.1496803373596
NRG1_LGR4	NRG1_LGR4	0.118405052311359	0.763894805257736
CCK_CCKBR	CCK_CCKBR	0.118747751392491	1.30117635434188
PGRMC2_CCL4L2	PGRMC2_CCL4L2	0.119415897162407	1.23646290515371
SELL_SELPLG	SELL_SELPLG	0.120364422985185	0.853992890911282
TFF1_FGFR2	TFF1_FGFR2	0.121128542102446	1.21466953241276
HLA-DPB1_NRG1	HLA-DPB1_NRG1	0.121631138380409	0.796836369482273
NRG1_MS4A4A	NRG1_MS4A4A	0.122665213348047	0.732382531022719
CGA_FSHR	CGA_FSHR	0.124570460948561	1.2270528025214
CEACAM1_CD209	CEACAM1_CD209	0.124656469256271	1.27720531731853
GPR37_PSAP	GPR37_PSAP	0.124936077502052	0.832637090796287
TNF_TNFRSF1A	TNF_TNFRSF1A	0.125921183227447	1.29303020499324
SPP1_PTGER4	SPP1_PTGER4	0.126125040327125	1.15805348153809
CXCL11_ACKR3	CXCL11_ACKR3	0.126266774473262	0.818429892438845
TNFRSF10C_TNFSF10	TNFRSF10C_TNFSF10	0.127119534861266	0.813507990529265
TNF_PTPRS	TNF_PTPRS	0.127239888617143	1.21704973573177
GPR19_ENHO	GPR19_ENHO	0.127606023215822	0.850120946980058
MIF_TNFRSF10D	MIF_TNFRSF10D	0.129248573668278	1.20898386518633
TNFSF9_TNFRSF9	TNFSF9_TNFRSF9	0.129658251859929	1.14607347413579
CXCL2_DPP4	CXCL2_DPP4	0.130190189548422	1.26528975242359
CD1D_LILRB2	CD1D_LILRB2	0.13147799225802	0.843065624098017
ACKR2_CCL4	ACKR2_CCL4	0.13334036697488	0.872626601679996
PTPRC_MRC1	PTPRC_MRC1	0.134061037733839	0.823439497614735
FGFR4_EPHA4	FGFR4_EPHA4	0.134370454604491	0.777065297784253
FGF1_FGFR4	FGF1_FGFR4	0.135754321243006	0.887971958814955
CCR8_CCL18	CCR8_CCL18	0.136600966527544	1.16630153649844
NRG1_NETO2	NRG1_NETO2	0.140219177933087	0.769059864921228
CCL5_ACKR1	CCL5_ACKR1	0.142646183908052	0.791332969239017
PDGFRA_PDGFC	PDGFRA_PDGFC	0.14467808909317	1.13691534839028
FGF5_FGFR3	FGF5_FGFR3	0.145078488941565	0.761254012579331
BDNF_SORT1	BDNF_SORT1	0.147278129396973	0.883792330107041
CXCL12_CXCR4	CXCL12_CXCR4	0.148384611896116	0.826099455340768
WNT3A_FZD8	WNT3A_FZD8	0.149867485757965	0.754841448442602
GPR42_CCL4L2	GPR42_CCL4L2	0.150139773008978	1.17263192816485
GPR75_CCL5	GPR75_CCL5	0.150436816079981	1.16096050680205
TNFSF10_TNFRSF10D	TNFSF10_TNFRSF10D	0.151140062582406	0.832432731208687
FGFR1_FGF9	FGFR1_FGF9	0.152200261147626	0.789456342869703
FGFR1_FGF7	FGFR1_FGF7	0.155261754626305	1.16303506885935
LGALS9_COLEC12	LGALS9_COLEC12	0.15897747640684	1.13841334560363
KIR2DL3_CXCL9	KIR2DL3_CXCL9	0.160444943060574	0.85482649480305
HLA-G_LILRB1	HLA-G_LILRB1	0.162275177354504	1.12365910906531
HLA-F_LILRB1	HLA-F_LILRB1	0.162275177354504	1.12365910906531
CCL5_ACKR4	CCL5_ACKR4	0.162667184491794	0.837506434968407
FGF17_FGFR3	FGF17_FGFR3	0.167002970835602	1.16604647702464
CD40_INSL3	CD40_INSL3	0.168846916652163	1.14129922970822
PROS1_TYRO3	PROS1_TYRO3	0.16956862363037	0.825052499221565
GRP_GRPR	GRP_GRPR	0.172227730347418	1.19865604567329
TNF_ICOS	TNF_ICOS	0.172991564117044	1.18586013108085
TNFRSF13B_CD70	TNFRSF13B_CD70	0.173504622039687	0.874289154805461
CCL4_CCR8	CCL4_CCR8	0.173599399048144	1.08139186312439
AVP_AVPR1B	AVP_AVPR1B	0.17716486379785	0.774743631751707
CSF3_CSF3R	CSF3_CSF3R	0.177372273392018	1.20584535577868
PVR_TNFSF9	PVR_TNFSF9	0.181418950364756	1.16685002801572
HCRT_HCRTR1	HCRT_HCRTR1	0.1821312333666	1.27712459170749
NRG2_ERBB4	NRG2_ERBB4	0.184169328889784	0.823763570767504
CCR2_CCL13	CCR2_CCL13	0.188159582598218	0.763896800847908
HLA-DPA1_TNFSF9	HLA-DPA1_TNFSF9	0.188351939078122	0.846741502826193
CCL4_CCR5	CCL4_CCR5	0.188458773205655	1.0931794727051
PPBP_CXCR1	PPBP_CXCR1	0.190421588209452	1.27038563864968
INHBE_ACVR2B	INHBE_ACVR2B	0.193769743941563	1.1893215037517
NTRK1_COPA	NTRK1_COPA	0.195005531225501	0.802233917499522
NTF3_NTRK2	NTF3_NTRK2	0.20049764148012	1.12781339264725
TNFSF12_TNFRSF12A	TNFSF12_TNFRSF12A	0.201306262278804	0.813682318389305
DLL1_NOTCH2	DLL1_NOTCH2	0.204752030375116	0.896840382872589
PLXNB2_PTN	PLXNB2_PTN	0.207192826351682	0.809342880244009
WNT5A_FZD5	WNT5A_FZD5	0.207871828598379	0.807585064192312
LGALS9_DAG1	LGALS9_DAG1	0.209192723318893	0.826045456665758
EPHB3_EFNB3	EPHB3_EFNB3	0.211064074551967	0.880184973902351
TNF_CELSR2	TNF_CELSR2	0.214808387531391	1.11755165225571
SPP1_CCR8	SPP1_CCR8	0.220961779062802	1.13371519113636
TNFRSF13C_TNFSF13B	TNFRSF13C_TNFSF13B	0.223620182230099	1.1431449977463
TNF_SEMA4C	TNF_SEMA4C	0.22377846245179	1.19813224571971
CD74_COPA	CD74_COPA	0.228609623130934	0.727653057835886
CCR1_CCL14	CCR1_CCL14	0.229940774293658	1.18273900758924
FGFR4_FGF9	FGFR4_FGF9	0.233238690026435	0.874193011961034
TNFRSF10B_TNFSF10	TNFRSF10B_TNFSF10	0.236446376351046	0.793970877835819
ADGRL1_NRG1	ADGRL1_NRG1	0.240448910816813	0.881265514966311
LTA_TNFRSF14	LTA_TNFRSF14	0.243635445369394	0.850378600425343
CXCL13_ACKR4	CXCL13_ACKR4	0.244393323016639	0.849861530348641
FCGR2A_CXCL9	FCGR2A_CXCL9	0.244945906859207	0.915076692197557
CXCL11_CXCR3	CXCL11_CXCR3	0.245539506367557	0.827831654867982
CCL5_CCR5	CCL5_CCR5	0.248175785175349	0.856039980203322
CCL5_CCR4	CCL5_CCR4	0.251476276956779	0.882943431054757
CD28_CD86	CD28_CD86	0.252942617921556	0.834324095504519
PF4_CXCR3	PF4_CXCR3	0.253561700415241	0.875651189414287
CD74_MIF	CD74_MIF	0.255124648366702	0.77942467473697
FFAR2_TNF	FFAR2_TNF	0.255485541679122	1.19588776954132
CD2_CD58	CD2_CD58	0.256518311854054	0.81451855607152
FGFR4_PTPRR	FGFR4_PTPRR	0.257658025530477	0.844786250207211
FGF18_FGFR4	FGF18_FGFR4	0.260385071621334	1.19303846579242
CALCR_ADM2	CALCR_ADM2	0.260698942936657	1.14795687362694
DLL1_NOTCH1	DLL1_NOTCH1	0.263028392834238	0.910739951146919
CCR1_CCL26	CCR1_CCL26	0.263741764336145	1.13488118082376
PVR_CD96	PVR_CD96	0.275788502868673	0.82582367548249
SCT_SCTR	SCT_SCTR	0.279467966449212	1.2184298345165
CXCR6_CXCL16	CXCR6_CXCL16	0.282515384779487	0.822415162247411
CLEC2B_KLRF1	CLEC2B_KLRF1	0.283915380989683	1.13500309308608
CCR5_CCL8	CCR5_CCL8	0.286978234899981	0.798620870275732
FGF2_FGFR4	FGF2_FGFR4	0.288979999179702	0.849295717982556
MERTK_GAS6	MERTK_GAS6	0.295608584914111	1.15822372751635
CCL3_CCR5	CCL3_CCR5	0.296913255100069	0.914360598596945
FGF1_FGFR1	FGF1_FGFR1	0.298455993855338	0.850168742210262
KLRB1_CLEC2D	KLRB1_CLEC2D	0.29992243103745	1.1750416782696
ACKR2_CCL27	ACKR2_CCL27	0.302190410267568	0.81838694320853
ADCYAP1_VIPR2	ADCYAP1_VIPR2	0.31720158940743	0.791837276658769
PDCD1_PDCD1LG2	PDCD1_PDCD1LG2	0.322165395369559	0.884192625669855
EPHA2_EFNA4	EPHA2_EFNA4	0.330072603785504	0.831769270402871
NCR3_BAG6	NCR3_BAG6	0.330950022358707	0.768915055690365
IGFL1_IGFLR1	IGFL1_IGFLR1	0.331441882568666	1.23337279369215
EGFR_NRG1	EGFR_NRG1	0.331952577525102	0.842425189084679
ACKR2_CCL3L3	ACKR2_CCL3L3	0.333862366289645	0.82037708154388
CXCL10_CXCR3	CXCL10_CXCR3	0.340882895071306	0.81735707164172
VIP_DPP4	VIP_DPP4	0.342386158892224	1.1555523385843
CCL3_CCR1	CCL3_CCR1	0.342883605635261	1.07949490234438
NTRK1_GPI	NTRK1_GPI	0.343695219655401	1.0815545665748
FGF7_FGFR3	FGF7_FGFR3	0.344080377769318	1.25306902954273
PTHLH_PTH2R	PTHLH_PTH2R	0.347161407810999	1.2589139175472
PLXNB2_SEMA4C	PLXNB2_SEMA4C	0.34970299123417	0.816541841366607
CCR1_CCL23	CCR1_CCL23	0.353021815105529	0.883467151413032
CXCL8_ACKR1	CXCL8_ACKR1	0.356339006240034	1.12889995105505
LGALS9_CD47	LGALS9_CD47	0.364356877161505	0.832469079727328
FGF7_FGFR2	FGF7_FGFR2	0.364372420648784	1.09976510389137
NRG3_ERBB4	NRG3_ERBB4	0.365748918802924	1.21632940493498
WNT3_FZD1	WNT3_FZD1	0.368952750975316	1.09243377901221
LRP6_CKLF	LRP6_CKLF	0.371849362329154	1.11258750051534
TGFB3_TGFBR3	TGFB3_TGFBR3	0.375359021252092	0.860660880239533
FGF18_FGFR3	FGF18_FGFR3	0.376004677193146	1.13788575779707
FFAR2_CCL4L2	FFAR2_CCL4L2	0.37692422645773	1.13546508796611
TNF_DAG1	TNF_DAG1	0.378947536908826	1.12733777590189
CD27_CD70	CD27_CD70	0.381791347146107	0.859868649530935
LTBR_LTB	LTBR_LTB	0.389947211380766	0.817681354244533
TNFRSF13B_TNFSF13B	TNFRSF13B_TNFSF13B	0.391157149935436	1.09161133328605
PVR_CD226	PVR_CD226	0.402047889590085	1.09253842217276
CCR1_CCL18	CCR1_CCL18	0.412093221720617	1.19686149677154
CCL4_CNR2	CCL4_CNR2	0.41608469506294	0.902289380716876
TNF_NOTCH1	TNF_NOTCH1	0.423019624515358	1.17431329945675
HLA-DPB1_TNFSF13B	HLA-DPB1_TNFSF13B	0.425377691248156	1.09667919196844
CXCL3_CXCR1	CXCL3_CXCR1	0.440315158526976	1.19936549990831
PDCD1_CD274	PDCD1_CD274	0.442060709888707	0.833459063984044
SCGB3A1_MARCO	SCGB3A1_MARCO	0.444381113165963	0.916535943574978
IGF1_IGF1R	IGF1_IGF1R	0.444689992771449	1.22865220206406
TNF_TNFRSF1B	TNF_TNFRSF1B	0.450774938797469	1.15438682828991
TNF_FAS	TNF_FAS	0.452694264337438	1.10844135521187
EGF_NRG1	EGF_NRG1	0.4691468662244	0.852432464676265
CCL5_CCR1	CCL5_CCR1	0.469899095854479	0.884362438987551
ICAM1_ITGAL	ICAM1_ITGAL	0.47260479364358	0.830487258259796
CD40_TNFSF13B	CD40_TNFSF13B	0.473217667023396	0.87984692036554
CD47_SIRPG	CD47_SIRPG	0.486032528998426	0.841179895661705
PTPRC_CD22	PTPRC_CD22	0.506710933958569	0.800061289593492
TNFRSF1A_FASLG	TNFRSF1A_FASLG	0.5152069721009	0.808871126077838
FGF5_FGFR4	FGF5_FGFR4	0.518909608510117	0.904985194131885
HLA-C_KIR2DL3	HLA-C_KIR2DL3	0.532969320193005	0.84344568822785
TNFSF13_FAS	TNFSF13_FAS	0.533846437881793	0.832533069718037
ADCYAP1_ADCYAP1R1	ADCYAP1_ADCYAP1R1	0.535817481554411	0.825280413985136
WNT4_FZD8	WNT4_FZD8	0.540681230617305	0.868885956399967
FGF7_FGFR4	FGF7_FGFR4	0.541194428457346	1.13929233664395
GRIN2B_IL16	GRIN2B_IL16	0.545845274388625	0.835543963096772
FGFR2_XPR1	FGFR2_XPR1	0.547897068086332	0.844011964639324
CD28_CD80	CD28_CD80	0.551286411835082	1.10298215894651
CXCL10_DPP4	CXCL10_DPP4	0.555037143778786	0.79374256844026
CD70_TNFRSF17	CD70_TNFRSF17	0.56188321783369	0.880723812398901
CXCL13_CXCR5	CXCL13_CXCR5	0.580942088333916	1.1588441899418
WNT7A_LDLR	WNT7A_LDLR	0.605376397102632	0.80690147616395
PLXNB2_SEMA4D	PLXNB2_SEMA4D	0.611402475418931	0.858407517337679
NOTCH1_WNT4	NOTCH1_WNT4	0.637999510543705	0.87883540259266
LTA_TNFRSF1B	LTA_TNFRSF1B	0.641213832314094	0.860736962186508
EPHB1_EFNB3	EPHB1_EFNB3	0.649648446628751	1.0913155734293
BMP7_SLAMF1	BMP7_SLAMF1	0.651431068284793	0.9149862968114
ACKR2_CCL5	ACKR2_CCL5	0.668407389738437	0.856397630705043
CCR2_CCL7	CCR2_CCL7	0.68878380454147	0.908190032932344
NRG1_LSR	NRG1_LSR	0.724938815440707	0.819255537890269
CD55_ADGRE5	CD55_ADGRE5	0.734639569081303	0.81351837935092
LTA_LTBR	LTA_LTBR	0.786161485091293	0.859661027814639
NTF4_NTRK2	NTF4_NTRK2	0.821299903246864	1.12802736883837
BMP7_PTPRK	BMP7_PTPRK	0.852171568047865	0.858453334050035
WNT5A_FZD1	WNT5A_FZD1	0.853736757160038	0.789700783606521
CXCL12_CXCR3	CXCL12_CXCR3	0.882428618347265	0.862652784690941
CCR2_CCL8	CCR2_CCL8	0.959894807004786	0.907403505992594
LTA_TNFRSF1A	LTA_TNFRSF1A	0.983034971315164	0.897958176805048
