# Supplementary material for: Identification of Ligand-Receptor Pairs Associated With Tumour Characteristics in Clear Cell Renal Cell Carcinoma
Source: Front Immunol. 2022 Jun 6;13:874056. doi: 10.3389/fimmu.2022.874056 (PMC9207243; doi:10.3389/fimmu.2022.874056)
Supplement: Supplementary file 5 [file Table_1.xlsx]

## Sheet: Sheet1
Supplementary table 1. The primer sequences used for RT-PCR analysis
1	EFNB3-Forward Primer	ACGATTACTACATCATTGCC
2	EFNB3-Reverse Primer	ACCTTCATGCCTCTGGTT
3	NGFR-Forward Primer	GCTTCTCAACGGCTCTGC
4	NGFR-Reverse Primer	GAGGTCGGCTCGCTGGAT
5	VEGFC-Forward Primer	CCAAACCAGTAACAATCAG
6	VEGFC-Reverse Primer	GGCAGGGAACGTCTAATA
7	CSF1-Forward Primer	GAGCAGGAGTATCACCGAG
8	CSF1-Reverse Primer	TGTAATTTGGCACGAGGT
9	CD44-Forward Primer	CAGGAGGTTACATCTTTTACA
10	CD44-Reverse Primer	ACCAATCCCAGGTTTCTT
11	APLN-Forward Primer	ATGAATCTGCGGCTCTGC
12	APLN-Reverse Primer	ATTTCCTCCGACCTCCCT
13	EPHA4-Forward Primer	CTTCGTGGCATTGGGTCT
14	EPHA4-Reverse Primer	CCTCAAGCACTCGGGACA
15	ANGPT4-Forward Primer	GTGCAAGAAAGGGCTAAC
16	ANGPT4-Reverse Primer	ATTGGACACCTGGATGGT
17	ANGPT1-Forward Primer	GAGGATGGTGGTTTGATG
18	ANGPT1-Reverse Primer	GCCCTTTGAAGTAGTGCC
19	CX3CL1-Forward Primer	TCTGGAGCGGGAGGAGAT
20	CX3CL1-Reverse Primer	GGTGGCATGGATGGGTTC
21	EPHA4-Forward Primer	AATAACTGGCTACGAACTG
22	EPHA4-Reverse Primer	TCTGATGAAACGCTCTTT
23	NGF-Forward Primer	ACAGACATCAAGGGCAAGG
24	NGF-Reverse Primer	GTCAACGGGATTTGGGTC
25	KDR-Forward Primer	CAGTAAGCGAAAGAGCCG
26	KDR-Reverse Primer	GAACCATACCACTGTCCG
27	CSF1R-Forward Primer	CACTACTGCCCTGTCTGC
28	CSF1R-Reverse Primer	TCCTGGCTCTGAATGAAC
29	HGF-Forward Primer	CAATTTAGACCATCCCGTAA
30	HGF-Reverse Primer	TCGTGCAGTAAGAACCCA
31	APLNR-Forward Primer	TACTTCTTCATCGCCCAAAC
32	APLNR-Reverse Primer	CAAAGGTCACCACCAGCA
33	FGFR3-Forward Primer	GTCACCTTTGAGGACGCC
34	FGFR3-Reverse Primer	CACCAGGATGAACAGGAAGA
35	CX3CR1-Forward Primer	CAAGAAGCCCAAGAGTGT
36	CX3CR1-Reverse Primer	GAAGAAGGCGGTAGTGAA
37	TEK-Forward Primer	GGCAATCAGGATACGAAC
38	TEK-Reverse Primer	CTCCCTTGTCCACAGTCA
39	GAPDH-Forward Primer	CAGGAGGCATTGCTGATGAT
40	GAPDH-Reverse Primer	GAAGGCTGGGGCTCATTT
